# Supplementary material for: Excretory/Secretory Proteome of Females and Males of the Hookworm Ancylostoma ceylanicum
Source: Pathogens. 2023 Jan 6;12(1):95. doi: 10.3390/pathogens12010095 (PMC9865600; doi:10.3390/pathogens12010095)
Supplement: Supplementary file 1 [file pathogens-12-00095-s001.zip]

Archive with 1 entries (1 files):
- pathogens-2080610-supplementary.xlsx
