# Supplementary material for: Excretory/Secretory Proteome of Females and Males of the Hookworm Ancylostoma ceylanicum
Source: Pathogens. 2023 Jan 6;12(1):95. doi: 10.3390/pathogens12010095 (PMC9865600; doi:10.3390/pathogens12010095)
Supplement: Supplementary file 1 [file pathogens-12-00095-s001.zip › pathogens-2080610-supplementary.xlsx]

## Sheet: Supp Table S1A
Supplementary Table S1: Complete annotations and gene peptide and spectral match counts for all annotated genes. (A) Gene database including functional annotations (Sma3s, Pannzer2, KEGG, Interpro, Gene Ontology), conservation data, remapped relative mRNA levels (FPKM) for RNA-seq samples spanning the A. ceylanicum life cycle (28), and peptide and summed peptide spectral match (PSM) counts for al…
								ESP Proteomics dataset
								Unique peptide count				Spectral count
								Female	Male	Avg Male + Female	Media	Female	Male	Avg Male + Female	Media																							Matches to other species
		Best available functional annotation	Signal peptide for secretion and < 2 TM domains	CAP domain				MM-SU-7.2A F	MM-SU-7.2A M		MM-SU-7.2A media	MM-SU-7.2A F	MM-SU-7.2A M		MM-SU-7.2A media		InterProScan v5.52-86			GhostKOALA https://www.kegg.jp/ghostkoala/		Pannzer2 http://ekhidna2.biocenter.helsinki.fi/				sma3s v2 (2015-06-12) ncbi blast v2.12.0+								SignalP (v4.1), tmhmm (v2.0c) …secretomep (not yet run)				Reciprocal blast vs A.caninum (PRJNA72585.WBPS16) (this is the 50HG A.caninum (pre-darpa freeze)							Reciprocal blast vs A.ceylanicum (50HG - PRJNA72583.WBPS16)
	Transcript ID v9	Sma3s / Pannzer2 / KEGG / IPR / conservation			Transcript Length (aa)	Longest transcript per gene		Makedonka_002_4882_2151_01 (F018709)	Makedonka_002_4882_2151_02 (F018711)		Makedonka_002_4882_2151_03 (F018713)	Makedonka_002_4882_2151_01 (F018709)	Makedonka_002_4882_2151_02 (F018711)		Makedonka_002_4882_2151_03 (F018713)		InterPro	GO terms		KEGG		Product name	DE_score	PPV_score		Gene name	Description	Enzyme	GO	Keyword	Pathway	GOSLIM		SignalP detected	S-mean_SCORE	TM_count		TOPHIT(GeneName)	EVALUE	PERCENT_IDENTITY	ALIGNMENT_LENGTH	RECIPROCAL	TOPHIT(Symbol)	TOPHIT(Description)	TOPHIT(GeneName)	EVALUE	PERCENT_IDENTITY	ALIGNMENT_LENGTH	RECIPROCAL
Y	ACEY_13005-1	Acey_s0235.g3170: C-type lectin and von Willebrand factor domain containing protein	-	-	1486	Y		44	38	41	0	62	57	59.5	0		IPR000742:EGF-like domain;IPR001304:C-type lectin-like;IPR002035:von Willebrand factor, type A;IPR006582:MD domain;IPR016186:C-type lectin-like/link domain superfamily;IPR016187:C-type lectin fold;IPR036465:von Willebrand factor A-like domain superfamily;	-		-		-	-	-		Acey_s0235.g3170	C-type lectin and von Willebrand factor domain containing protein	-	GO:0030246	EGF-like domain;Lectin;Repeat;Signal	-	-		-	-	0		ANCCAN_18946	7.8e-178	76	384	Y	-	-	maker-ANCCEYDFT_Contig85-augustus-gene-4.33-mRNA-1	3.7e-69	100	110	Y
Y	ACEY_03163-1	clec-41: C-type LECtin	Y	-	541	Y		8	6	7	0	9	6	7.5	0		IPR000859:CUB domain;IPR001304:C-type lectin-like;IPR016186:C-type lectin-like/link domain superfamily;IPR016187:C-type lectin fold;IPR018378:C-type lectin, conserved site;IPR035914:Spermadhesin, CUB domain superfamily;	-		-		Lectin C-type domain protein (Fragment)	0.898646	0.46016		clec-41	C-type LECtin	-	GO:0030246;GO:0045087	Signal;Lectin;Disulfide bond	-	GO:0002376;GO:0006950		Y	0.932	0		ANCCAN_03185	0	88.2	527	Y	-	-	maker-ANCCEYDFT_Contig669-augustus-gene-0.33-mRNA-1	1.1e-168	82	294	Y
Y	ACEY_01731-1	HCOI_00134400: von Willebrand factor and C-type lectin domain containing protein	Y	-	584	Y		6	4	5	0	8	5	6.5	0		IPR001304:C-type lectin-like;IPR002035:von Willebrand factor, type A;IPR016186:C-type lectin-like/link domain superfamily;IPR016187:C-type lectin fold;IPR036465:von Willebrand factor A-like domain superfamily;	-		-		-	-	-		HCOI_00134400	von Willebrand factor and C-type lectin domain containing protein	-	GO:0030246	Signal;Lectin	-	-		Y	0.905	0		ANCCAN_11944	4.5e-148	89.9	218	Y	-	-	maker-ANCCEYDFT_Contig353-pred_gff_snap-mRNA-1.4-mRNA-1	1.7e-227	66.5	534	Y
Y	ACEY_04137-1	HCOI_01416600: von Willebrand factor and C-type lectin domain containing protein	Y	-	396	Y		4	5	4.5	0	4	5	4.5	0		IPR001304:C-type lectin-like;IPR002035:von Willebrand factor, type A;IPR016186:C-type lectin-like/link domain superfamily;IPR016187:C-type lectin fold;IPR036465:von Willebrand factor A-like domain superfamily;	-		-		von Willebrand factor type A domain protein	0.768251	0.396811		HCOI_01416600	von Willebrand factor and C-type lectin domain containing protein	-	GO:0030246	Lectin;Disulfide bond;Signal	-	-		Y	0.749	0		ANCCAN_23416	2.3e-255	81.1	424	Y	-	-	maker-ANCCEYDFT_Contig11-pred_gff_snap-mRNA-13.5-mRNA-1	2.1e-122	74.8	234	Y
Y	ACEY_13311-1	C-type lectin domain-containing protein	Y	-	455	Y		2	0	1	0	2	0	1	0		IPR001304:C-type lectin-like;IPR016186:C-type lectin-like/link domain superfamily;IPR016187:C-type lectin fold;	-		-		C-type lectin domain-containing protein	0.775493	0.400426		-	Protein CLEC-91	-	GO:0030246	Lectin;Signal	-	-		Y	0.908	0		ANCCAN_07874	5.2e-155	81.2	457	Y	-	-	maker-ANCCEYDFT_Contig441-pred_gff_fgenesh-gene-1.3-mRNA-1	1.2e-185	89.5	455	Y
Y	ACEY_01146-1	C-type lectin domain-containing protein	Y	-	161	Y		0	6	3	0	0	7	3.5	0		IPR001304:C-type lectin-like;IPR016186:C-type lectin-like/link domain superfamily;IPR016187:C-type lectin fold;	-		K06793:52:VCAN, CSPG2: versican core protein		C-type lectin domain-containing protein	0.767311	0.396341		-	Lectin C-type domain protein	-	GO:0006955	Signal	-	GO:0002376		Y	0.924	0		ANCCAN_12555	1.4e-90	75.8	161	-	-	-	maker-ANCCEYDFT_Contig178-pred_gff_snap-mRNA-2.6-mRNA-1	5e-115	100	154	Y
Y	ACEY_00905-1	C-type lectin domain-containing protein	-	-	181	Y		0	0	0	0	0	0	0	0		IPR001304:C-type lectin-like;IPR016186:C-type lectin-like/link domain superfamily;IPR016187:C-type lectin fold;	-		-		C-type lectin domain-containing protein	0.844335	0.434227		-	Lectin C-type domain protein	-	-	Signal	-	-		-	-	0		ANCCAN_12007	3.3e-100	81.8	165	-	-	-	maker-ANCCEYDFT_Contig3-pred_gff_fgenesh-gene-10.3-mRNA-1	3.4e-108	87.3	166	-
Y	ACEY_16089-1	ctl-2: C-type lectin CTL-2	Y	-	176	Y		0	0	0	0	0	0	0	0		IPR001304:C-type lectin-like;IPR016186:C-type lectin-like/link domain superfamily;IPR016187:C-type lectin fold;	-		-		C-type lectin domain-containing protein	0.831662	0.428082		ctl-2	C-type lectin CTL-2	-	GO:0005576;GO:0030246	Secreted;Disulfide bond;Glycoprotein;Lectin;Signal	-	GO:0005576		Y	0.927	0		ANCCAN_23249	1.3e-130	94.4	177	Y	-	-	maker-ANCCEYDFT_Contig619-pred_gff_fgenesh-gene-0.6-mRNA-1	1.4e-138	100	176	Y
Y	ACEY_00307-1	IPR016187:C-type lectin fold	-	-	215	Y		0	0	0	0	0	0	0	0		IPR016187:C-type lectin fold;	-		-		-	-	-		-	-	-	GO:0004672;GO:0005524	-	-	GO:0016301		-	-	0		ANCCAN_05779	6.8e-40	69	87	Y	-	-	-	-	-	-	-
Y	ACEY_00921-1	C-type lectin domain-containing protein	Y	-	78	Y		0	0	0	0	0	0	0	0		IPR001304:C-type lectin-like;IPR016186:C-type lectin-like/link domain superfamily;IPR016187:C-type lectin fold;	-		-		C-type lectin domain-containing protein	0.853763	0.438775		-	-	-	-	Signal	-	-		Y	0.869	0		ANCCAN_09661	1.3e-19	48.8	82	Y	-	-	-	-	-	-	-
Y	ACEY_01466-1	C-type lectin domain-containing protein	-	-	168	Y		0	0	0	0	0	0	0	0		IPR001304:C-type lectin-like;IPR016186:C-type lectin-like/link domain superfamily;IPR016187:C-type lectin fold;IPR018378:C-type lectin, conserved site;	-		K06793:66:VCAN, CSPG2: versican core protein		C-type lectin domain-containing protein	0.727814	0.376409		-	-	-	-	Disulfide bond	-	-		-	-	0		ANCCAN_22836	1.6e-13	30.9	123	-	-	-	maker-ANCCEYDFT_Contig311-pred_gff_snap-mRNA-0.4-mRNA-1	4.2e-83	67.5	151	-
Y	ACEY_03609-1	C-type lectin domain-containing protein	Y	-	282	Y		0	0	0	0	0	0	0	0		IPR001304:C-type lectin-like;IPR016186:C-type lectin-like/link domain superfamily;IPR016187:C-type lectin fold;IPR018378:C-type lectin, conserved site;	-		-		C-type lectin domain-containing protein	0.73013	0.377587		-	-	-	-	Signal	-	-		Y	0.802	1		ANCCAN_21830	0.0001	26.4	129	-	-	-	maker-ANCCEYDFT_Contig255-pred_gff_snap-mRNA-0.2-mRNA-1	7.1e-196	99.6	252	Y
Y	ACEY_03610-1	C-type lectin domain-containing protein	-	-	308	Y		0	0	0	0	0	0	0	0		IPR001304:C-type lectin-like;IPR003609:PAN/Apple domain;IPR016186:C-type lectin-like/link domain superfamily;IPR016187:C-type lectin fold;IPR018378:C-type lectin, conserved site;	-		K06560:23:MRC, CD206, CD280: mannose receptor, C type		C-type lectin domain-containing protein	0.704066	0.36283		-	-	-	-	Signal	-	-		-	-	0		ANCCAN_03909	7e-05	27.3	99	-	-	-	maker-ANCCEYDFT_Contig255-pred_gff_snap-mRNA-0.2-mRNA-1	6.6e-134	71.7	258	-
Y	ACEY_08329-1	IPR001304:C-type lectin-like;IPR016186:C-type lectin-like/link domain superfamily;IPR016187:C-type lectin fold	Y	-	220	Y		0	0	0	0	0	0	0	0		IPR001304:C-type lectin-like;IPR016186:C-type lectin-like/link domain superfamily;IPR016187:C-type lectin fold;	-		-		-	-	-		-	-	-	-	-	-	-		Y	0.867	0		-	-	-	-	-	-	-	-	-	-	-	-
Y	ACEY_10482-1	IPR001304:C-type lectin-like;IPR016186:C-type lectin-like/link domain superfamily;IPR016187:C-type lectin fold	-	-	327	Y		0	0	0	0	0	0	0	0		IPR001304:C-type lectin-like;IPR016186:C-type lectin-like/link domain superfamily;IPR016187:C-type lectin fold;	-		-		-	-	-		-	Reverse transcriptase	-	GO:0003723;GO:0003964;GO:0004652;GO:0005634;GO:0031123;GO:0043631	Nucleotidyltransferase;RNA-directed DNA polymerase	-	GO:0003723;GO:0005634;GO:0016779		-	-	0		ANCCAN_09264	1.2e-18	57.1	70	Y	-	-	maker-ANCCEYDFT_Contig36316-pred_gff_fgenesh-gene-0.0-mRNA-1	1.2e-37	53.1	130	Y
Y	ACEY_10486-1	IPR016186:C-type lectin-like/link domain superfamily;IPR016187:C-type lectin fold	-	-	104	Y		0	0	0	0	0	0	0	0		IPR016186:C-type lectin-like/link domain superfamily;IPR016187:C-type lectin fold;	-		-		-	-	-		-	-	-	-	-	-	-		-	-	0		-	-	-	-	-	-	-	-	-	-	-	-
Y	ACEY_12508-1	C-type lectin domain-containing protein	-	-	144	Y		0	0	0	0	0	0	0	0		IPR001304:C-type lectin-like;IPR016186:C-type lectin-like/link domain superfamily;IPR016187:C-type lectin fold;	-		-		C-type lectin domain-containing protein	0.966489	0.491648		-	-	-	-	-	-	-		-	-	0		ANCCAN_22836|ANCCAN_28841	2.1e-51	55.9	118	Y	na|na	na|na	maker-ANCCEYDFT_Contig53-pred_gff_fgenesh-mRNA-3.1-mRNA-1	1.1e-109	100	132	Y
Y	ACEY_13351-1	C-type lectin domain-containing protein	Y	-	163	Y		0	0	0	0	0	0	0	0		IPR001304:C-type lectin-like;IPR016186:C-type lectin-like/link domain superfamily;IPR016187:C-type lectin fold;	-		-		C-type lectin domain-containing protein	0.72213	0.373513		-	-	-	-	-	-	-		Y	0.907	0		-	-	-	-	-	-	-	-	-	-	-	-
Y	ACEY_17037-2	IPR016186:C-type lectin-like/link domain superfamily;IPR016187:C-type lectin fold	-	-	351	Y		0	0	0	0	0	0	0	0		IPR016186:C-type lectin-like/link domain superfamily;IPR016187:C-type lectin fold;	-		-		-	-	-		-	-	-	-	-	-	-		-	-	0		ANCCAN_09728	1.3e-89	74.3	171	-	-	-	maker-ANCCEYDFT_Contig465-augustus-gene-1.34-mRNA-1	2e-98	90.1	142	-
Y	ACEY_08162-1	C-type lectin domain-containing protein	-	-	140	-		0	0	0	0	0	0	0	0		IPR001304:C-type lectin-like;IPR016186:C-type lectin-like/link domain superfamily;IPR016187:C-type lectin fold;	-		-		C-type lectin domain-containing protein	0.677927	0.302842		-	-	-	-	-	-	-		-	-	0		-	-	-	-	-	-	-	-	-	-	-	-
Y	ACEY_12504-2	IPR001304:C-type lectin-like;IPR016186:C-type lectin-like/link domain superfamily;IPR016187:C-type lectin fold	-	-	302	-		0	0	0	0	0	0	0	0		IPR001304:C-type lectin-like;IPR016186:C-type lectin-like/link domain superfamily;IPR016187:C-type lectin fold;	-		-		-	-	-		-	-	-	-	-	-	-		-	-	1		ANCCAN_28841	7.3e-47	53.4	118	-	-	-	maker-ANCCEYDFT_Contig53-pred_gff_snap-mRNA-3.8-mRNA-1	7.6e-135	100	168	Y
Y	ACEY_16457-1	C-type lectin factor IX/X binding protein A subunit (Fragment)	Y	-	145	-		0	0	0	0	0	0	0	0		IPR001304:C-type lectin-like;IPR016186:C-type lectin-like/link domain superfamily;IPR016187:C-type lectin fold;	-		-		C-type lectin factor IX/X binding protein A subunit (Fragment)	0.953417	0.485659		-	-	-	-	-	-	-		Y	0.854	0		ANCCAN_19193	2.7e-31	58.6	87	-	-	-	maker-ANCCEYDFT_Contig692-pred_gff_snap-mRNA-0.4-mRNA-1	4.4e-79	100	104	Y
Y	ACEY_17037-1	IPR016186:C-type lectin-like/link domain superfamily;IPR016187:C-type lectin fold	-	-	338	-		0	0	0	0	0	0	0	0		IPR016186:C-type lectin-like/link domain superfamily;IPR016187:C-type lectin fold;	-		-		-	-	-		-	-	-	-	-	-	-		-	-	0		ANCCAN_09728	1.5e-77	69	171	-	-	-	maker-ANCCEYDFT_Contig465-augustus-gene-1.34-mRNA-1	7e-86	83.8	142	-
Y	ACEY_00941-1	IPR001304:C-type lectin-like;IPR016186:C-type lectin-like/link domain superfamily;IPR016187:C-type lectin fold	Y	-	511	Y		0	0	0	0	0	0	0	0		IPR001304:C-type lectin-like;IPR016186:C-type lectin-like/link domain superfamily;IPR016187:C-type lectin fold;	-		-		-	-	-		-	GDNF GAS1 domain containing protein	-	GO:0016021;GO:0016301	Coiled coil;Signal	-	GO:0016301		Y	0.779	0		ANCCAN_14261	5e-85	64.4	219	-	-	-	maker-ANCCEYDFT_Contig580-augustus-gene-0.32-mRNA-1	7.2e-113	70.7	328	-
Y	ACEY_00952-1	C-type lectin domain-containing protein	Y	-	197	Y		0	0	0	0	0	0	0	0		IPR001304:C-type lectin-like;IPR016186:C-type lectin-like/link domain superfamily;IPR016187:C-type lectin fold;	-		-		C-type lectin domain-containing protein	0.670443	0.285668		-	Lectin C-type domain protein	-	-	Disulfide bond;Signal	-	-		Y	0.8	0		ANCCAN_01540	7.5e-24	37.3	142	-	-	-	maker-ANCCEYDFT_Contig2-pred_gff_snap-gene-1.3-mRNA-1	3.8e-66	79.1	115	-
Y	ACEY_01142-1	C-type lectin domain-containing protein	Y	-	292	Y		0	0	0	0	0	0	0	0		IPR001304:C-type lectin-like;IPR016186:C-type lectin-like/link domain superfamily;IPR016187:C-type lectin fold;	-		-		C-type lectin domain-containing protein	0.705641	0.36507		-	Lectin C-type domain protein	-	GO:0006955	Signal	-	GO:0002376		Y	0.742	0		ANCCAN_01539	5.8e-64	67.9	131	-	-	-	maker-ANCCEYDFT_Contig178-pred_gff_fgenesh-mRNA-1.0-mRNA-1	2.8e-173	94.2	278	Y
Y	ACEY_01143-1	IPR001304:C-type lectin-like;IPR016186:C-type lectin-like/link domain superfamily;IPR016187:C-type lectin fold	Y	-	444	Y		0	0	0	0	0	0	0	0		IPR001304:C-type lectin-like;IPR016186:C-type lectin-like/link domain superfamily;IPR016187:C-type lectin fold;	-		-		-	-	-		-	-	-	-	-	-	-		Y	0.886	0		ANCCAN_01537	1.6e-13	66.7	48	-	-	-	maker-ANCCEYDFT_Contig178-pred_gff_fgenesh-mRNA-1.1-mRNA-1	7.6e-113	99.6	260	Y
Y	ACEY_01144-1	C-type lectin domain-containing protein	Y	-	161	Y		0	0	0	0	0	0	0	0		IPR001304:C-type lectin-like;IPR016186:C-type lectin-like/link domain superfamily;IPR016187:C-type lectin fold;	-		-		C-type lectin domain-containing protein	0.82007	0.422431		-	Lectin C-type domain protein	-	GO:0006955	Signal	-	GO:0002376		Y	0.92	0		ANCCAN_12555	4e-90	76.4	161	Y	-	-	maker-ANCCEYDFT_Contig178-pred_gff_snap-mRNA-1.11-mRNA-1	1.4e-122	100	161	Y
Y	ACEY_01467-1	C-type lectin domain-containing protein	-	-	165	Y		0	0	0	0	0	0	0	0		IPR001304:C-type lectin-like;IPR016186:C-type lectin-like/link domain superfamily;IPR016187:C-type lectin fold;	-		-		C-type lectin domain-containing protein	0.849576	0.436758		-	-	-	-	Disulfide bond	-	-		-	-	0		-	-	-	-	-	-	-	maker-ANCCEYDFT_Contig311-pred_gff_snap-mRNA-0.4-mRNA-1	1.5e-125	100	153	Y
Y	ACEY_02522-1	Acey_s0012.g1632: C-type lectin domain containing protein	-	-	233	Y		0	0	0	0	0	0	0	0		IPR001304:C-type lectin-like;IPR016186:C-type lectin-like/link domain superfamily;IPR016187:C-type lectin fold;IPR018378:C-type lectin, conserved site;	-		-		C-type lectin domain-containing protein	0.813169	0.419053		Acey_s0012.g1632	C-type lectin domain containing protein	-	GO:0030246	Disulfide bond;Signal;Lectin	-	-		-	-	0		ANCCAN_17895	1e-134	93.8	195	Y	-	-	maker-ANCCEYDFT_Contig97-pred_gff_snap-mRNA-3.12-mRNA-1	1.3e-77	52.4	233	Y
Y	ACEY_02523-1	HCOI_00310000: C-type lectin domain containing protein	Y	-	317	Y		0	0	0	0	0	0	0	0		IPR001304:C-type lectin-like;IPR016186:C-type lectin-like/link domain superfamily;IPR016187:C-type lectin fold;	-		K06560:102:MRC, CD206, CD280: mannose receptor, C type		Lectin C-type domain protein	1.12373	0.560755		HCOI_00310000	C-type lectin domain containing protein	-	GO:0030246	Signal;Lectin;Disulfide bond	-	-		Y	0.967	0		ANCCAN_17893	1.9e-110	93.4	152	Y	-	-	maker-ANCCEYDFT_Contig97-pred_gff_fgenesh-mRNA-3.4-mRNA-1	4.9e-66	100	90	Y
Y	ACEY_02525-1	HCOI_00199200: C-type lectin domain containing protein	-	-	333	Y		0	0	0	0	0	0	0	0		IPR001304:C-type lectin-like;IPR016186:C-type lectin-like/link domain superfamily;IPR016187:C-type lectin fold;	-		K06560:100:MRC, CD206, CD280: mannose receptor, C type		C-type lectin domain-containing protein	0.779324	0.402335		HCOI_00199200	C-type lectin domain containing protein	-	GO:0030246	Signal;Lectin;Disulfide bond	-	-		-	-	1		ANCCAN_17891	1.1e-202	92.8	278	Y	-	-	maker-ANCCEYDFT_Contig97-augustus-gene-3.31-mRNA-1	7.3e-79	51.1	237	-
Y	ACEY_03306-1	C-type lectin domain-containing protein	-	-	226	Y		0	0	0	0	0	0	0	0		IPR001304:C-type lectin-like;IPR016186:C-type lectin-like/link domain superfamily;IPR016187:C-type lectin fold;	-		K06793:62:VCAN, CSPG2: versican core protein		C-type lectin domain-containing protein	0.689027	0.328317		-	Lectin C-type domain protein	-	GO:0006955	Signal	-	GO:0002376		-	-	0		ANCCAN_01539	4.2e-55	47.6	191	-	-	-	maker-ANCCEYDFT_Contig241-pred_gff_snap-gene-2.6-mRNA-1	4e-106	79.8	188	Y
Y	ACEY_03613-1	C-type lectin domain-containing protein	Y	-	276	Y		0	0	0	0	0	0	0	0		IPR001304:C-type lectin-like;IPR003609:PAN/Apple domain;IPR006583:PAN-3 domain;IPR016186:C-type lectin-like/link domain superfamily;IPR016187:C-type lectin fold;IPR018378:C-type lectin, conserved site;	-		-		C-type lectin domain-containing protein	0.796102	0.410654		-	Lectin C-type domain protein	-	-	Disulfide bond;Signal	-	-		Y	0.898	0		ANCCAN_17895	2.3e-17	40.7	108	-	-	-	maker-ANCCEYDFT_Contig255-pred_gff_snap-mRNA-1.4-mRNA-1	8.9e-40	33.8	281	-
Y	ACEY_06840-1	C-type lectin domain-containing protein	Y	-	130	Y		0	0	0	0	0	0	0	0		IPR001304:C-type lectin-like;IPR016186:C-type lectin-like/link domain superfamily;IPR016187:C-type lectin fold;	-		-		C-type lectin domain-containing protein	0.846577	0.43531		-	-	-	-	Signal	-	-		Y	0.832	0		ANCCAN_11362	4.8e-15	46.7	75	-	-	-	maker-ANCCEYDFT_Contig369-pred_gff_snap-gene-1.20-mRNA-1	4.7e-61	78.1	128	-
Y	ACEY_07415-1	C-type lectin domain-containing protein	Y	-	186	Y		0	0	0	0	0	0	0	0		IPR001304:C-type lectin-like;IPR016186:C-type lectin-like/link domain superfamily;IPR016187:C-type lectin fold;	-		-		C-type lectin domain-containing protein	0.836997	0.430673		-	Lectin C-type domain protein	-	-	Signal	-	-		Y	0.806	1		ANCCAN_01539	7e-21	38.1	126	-	-	-	maker-ANCCEYDFT_Contig15-pred_gff_snap-mRNA-9.14-mRNA-1	1.1e-148	100	186	Y
Y	ACEY_08092-1	HCOI_00304700: von Willebrand factor and C-type lectin domain containing protein	Y	-	510	Y		0	0	0	0	0	0	0	0		IPR002035:von Willebrand factor, type A;IPR036465:von Willebrand factor A-like domain superfamily;	-		-		von Willebrand factor domain containing protein (Fragment)	1.37961	0.661642		HCOI_00304700	von Willebrand factor and C-type lectin domain containing protein	-	GO:0030246	Lectin;Signal;Disulfide bond	-	-		Y	0.952	0		ANCCAN_03740	1.1e-173	93.8	256	Y	-	-	maker-ANCCEYDFT_Contig11-pred_gff_snap-mRNA-10.37-mRNA-1	0	94	499	Y
Y	ACEY_08162-2	C-type lectin domain-containing protein	-	-	170	Y		0	0	0	0	0	0	0	0		IPR001304:C-type lectin-like;IPR016186:C-type lectin-like/link domain superfamily;IPR016187:C-type lectin fold;	-		-		C-type lectin domain-containing protein	0.773497	0.399431		-	-	-	-	-	-	-		-	-	0		ANCCAN_11972	4.4e-21	43.7	103	-	-	-	maker-ANCCEYDFT_Contig2-pred_gff_snap-mRNA-13.5-mRNA-1	6.7e-26	39.3	183	-
Y	ACEY_08491-1	clec-90: C-type LECtin	Y	-	155	Y		0	0	0	0	0	0	0	0		-	-		-		-	-	-		clec-90	C-type LECtin	-	GO:0030246	Lectin;Signal	-	-		Y	0.834	0		ANCCAN_14854	3.3e-96	95.6	135	Y	-	-	-	-	-	-	-
Y	ACEY_08769-1	CBG04601: C-type LECtin	-	-	290	Y		0	0	0	0	0	0	0	0		IPR000859:CUB domain;IPR016187:C-type lectin fold;IPR035914:Spermadhesin, CUB domain superfamily;	-		K14616:77:CUBN: cubilin		-	-	-		CBG04601	C-type LECtin	-	GO:0030246	Signal;Lectin	-	-		-	-	0		ANCCAN_14741	4.1e-89	91.1	135	Y	-	-	maker-ANCCEYDFT_Contig543-pred_gff_fgenesh-gene-0.4-mRNA-1	2.1e-131	83.3	222	Y
Y	ACEY_10732-1	CBG03358: C-type lectin domain-containing protein 87	-	-	217	Y		0	0	0	0	0	0	0	0		IPR001304:C-type lectin-like;IPR016186:C-type lectin-like/link domain superfamily;IPR016187:C-type lectin fold;	-		-		C-type lectin domain-containing protein	0.929629	0.474666		CBG03358	C-type lectin domain-containing protein 87	-	GO:0005576;GO:0030246	Disulfide bond;Glycoprotein;Lectin;Proteoglycan;Secreted;Signal	-	GO:0005576		-	-	0		ANCCAN_07329	2e-108	82.8	180	Y	-	-	maker-ANCCEYDFT_Contig441-pred_gff_fgenesh-gene-1.3-mRNA-1	2.6e-40	40.8	169	-
Y	ACEY_12493-1	IPR000152:EGF-type aspartate/asparagine hydroxylation site;IPR000436:Sushi/SCR/CCP domain;IPR000742:EGF-like domain;IPR000859:CUB domain;IPR001304:C-type lectin-like;IPR001881:EGF-like calcium-binding domain;IPR002172:Low-density lipoprotein (LDL) receptor class A repeat;IPR013032:EGF-like, conserved site;IPR016186:C-type lectin-like/link domain superfamily;IPR016187:C-type lectin fold;IPR018097:…	Y	-	1659	Y		0	0	0	0	0	0	0	0		IPR000152:EGF-type aspartate/asparagine hydroxylation site;IPR000436:Sushi/SCR/CCP domain;IPR000742:EGF-like domain;IPR000859:CUB domain;IPR001304:C-type lectin-like;IPR001881:EGF-like calcium-binding domain;IPR002172:Low-density lipoprotein (LDL) receptor class A repeat;IPR013032:EGF-like, conserved site;IPR016186:C-type lectin-like/link domain superfamily;IPR016187:C-type lectin fold;IPR018097:…	molecular_function:GO:0005509:calcium ion binding;molecular_function:GO:0005515:protein binding;		-		-	-	-		-	EGF-like domain protein	-	GO:0005509	Calcium;Disulfide bond;EGF-like domain;Lipoprotein;Receptor;Repeat;Sushi	-	GO:0043167		Y	0.733	0		ANCCAN_07378	0	79.8	609	Y	-	-	maker-ANCCEYDFT_Contig84-augustus-gene-0.21-mRNA-1	3e-28	100	50	-
Y	ACEY_14633-1	IPR016186:C-type lectin-like/link domain superfamily;IPR016187:C-type lectin fold	Y	-	339	Y		0	0	0	0	0	0	0	0		IPR016186:C-type lectin-like/link domain superfamily;IPR016187:C-type lectin fold;	-		-		-	-	-		-	-	-	GO:0004672;GO:0005524	-	-	GO:0016301		Y	0.785	0		ANCCAN_05779	9.3e-30	56.8	88	-	-	-	maker-ANCCEYDFT_Contig99-pred_gff_snap-mRNA-2.18-mRNA-1	4.3e-06	60	30	-
Y	ACEY_16452-1	HCOI_00051300: C-type lectin and CUB domain containing protein	Y	-	389	Y		0	0	0	0	0	0	0	0		IPR000859:CUB domain;IPR001304:C-type lectin-like;IPR016186:C-type lectin-like/link domain superfamily;IPR016187:C-type lectin fold;IPR035914:Spermadhesin, CUB domain superfamily;	-		-		Lectin C-type domain protein	1.23526	0.606491		HCOI_00051300	C-type lectin and CUB domain containing protein	-	GO:0030246	Signal;Lectin	-	-		Y	0.818	0		ANCCAN_10052	1.7e-09	27.6	181	-	-	-	maker-ANCCEYDFT_Contig543-pred_gff_fgenesh-gene-0.4-mRNA-1	8.6e-11	27.8	227	-
Y	ACEY_11295-3	HCOI_01581000: C-type lectin domain containing protein	-	-	197	-		0	0	0	0	0	0	0	0		IPR001304:C-type lectin-like;IPR016186:C-type lectin-like/link domain superfamily;IPR016187:C-type lectin fold;	-		K06794:56:NCAN, CSPG3: neurocan core protein		C-type lectin domain-containing protein	0.792272	0.40876		HCOI_01581000	C-type lectin domain containing protein	-	GO:0030246	Lectin;Signal;Disulfide bond	-	-		-	-	0		ANCCAN_23967	8.2e-60	86.3	95	Y	-	-	maker-ANCCEYDFT_Contig11-augustus-gene-11.22-mRNA-1	1.1e-05	38.2	55	-
-	ACEY_07898-1	Acey_s0073.g740	-	-	3373	Y		241	261	251	0	788	874	831	0		-	-		-		-	-	-		Acey_s0073.g740	-	-	GO:0016021	Transmembrane helix;Transmembrane;Membrane	-	-		-	-	1		ANCCAN_01922	0	70.8	1215	Y	-	-	maker-ANCCEYDFT_Contig1133-pred_gff_snap-gene-0.6-mRNA-1	2.0e-314	92.6	512	Y
-	ACEY_08810-1	VIT: Vitellogenin	-	-	1711	Y		121	53	87	0	216	62	139	0		IPR001747:Lipid transport protein, N-terminal;IPR001846:von Willebrand factor, type D domain;IPR011030:Lipovitellin-phosvitin complex, superhelical domain;IPR015255:Vitellinogen, open beta-sheet;IPR015816:Vitellinogen, beta-sheet N-terminal;IPR015819:Lipid transport protein, beta-sheet shell;	molecular_function:GO:0005319:lipid transporter activity|biological_process:GO:0006869:lipid transport;		-		von Willebrand factor type D domain protein (Fragment)	1.78606	0.792434		VIT	Vitellogenin	-	GO:0005319	Coiled coil;Signal;Lipoprotein	-	-		-	-	1		ANCCAN_11850	0	88.2	1712	Y	-	-	maker-ANCCEYDFT_Contig21-pred_gff_snap-gene-3.17-mRNA-1	0	91.5	1735	Y
-	ACEY_17598-1	5H561: Npa-1 - Nematode polyprotein allergen related, post-translationnally cleaved, the diverse 14.5 kDa cleavage products bind lipids and retinol (51.7 kD) (Npa-1)	Y	-	2044	Y		94	128	111	0	271	637	454	0		IPR032487:Polyprotein allergen, nematode;IPR038289:DVA-1 superfamily;	-		-		-	-	-		5H561	Nematode polyprotein allergen related, post-translationnally cleaved, the diverse 14.5 kDa cleavage products bind lipids and retinol (51.7 kD) (Npa-1)	-	-	Signal;Coiled coil	-	-		Y	0.887	0		ANCCAN_13707	0	86	2047	Y	-	-	maker-ANCCEYDFT_Contig602-pred_gff_snap-gene-0.15-mRNA-1	0	98	2002	-
-	ACEY_14669-1	VIT: Vitellogenin	Y	-	1676	Y		65	16	40.5	0	84	18	51	0		IPR001747:Lipid transport protein, N-terminal;IPR001846:von Willebrand factor, type D domain;IPR011030:Lipovitellin-phosvitin complex, superhelical domain;IPR015255:Vitellinogen, open beta-sheet;IPR015816:Vitellinogen, beta-sheet N-terminal;IPR015819:Lipid transport protein, beta-sheet shell;	molecular_function:GO:0005319:lipid transporter activity|biological_process:GO:0006869:lipid transport;		-		von Willebrand factor type D domain protein	2.46345	0.930053		VIT	Vitellogenin	-	GO:0005319	Coiled coil	-	-		Y	0.955	0		ANCCAN_14145	0	83.9	1676	Y	-	-	maker-ANCCEYDFT_Contig359-pred_gff_fgenesh-gene-1.1-mRNA-1	0	99.2	1689	Y
-	ACEY_07900-1	Acey_s0073.g749	-	-	1539	Y		63	62	62.5	0	140	117	128.5	0		-	-		-		-	-	-		Acey_s0073.g749	-	-	GO:0016021	Transmembrane;Transmembrane helix;Membrane	-	-		-	-	1		ANCCAN_01922	0	46.8	1271	-	-	-	maker-ANCCEYDFT_Contig119-pred_gff_fgenesh-gene-0.4-mRNA-1	7.8e-101	99.5	206	Y
-	ACEY_18343-1	ANCCEY_03547: Peptidase family M1	-	-	1903	Y		62	56	59	0	82	72	77	0		IPR001930:Peptidase M1, alanine aminopeptidase/leukotriene A4 hydrolase;IPR014782:Peptidase M1, membrane alanine aminopeptidase;IPR024571:ERAP1-like C-terminal domain;IPR027268:Peptidase M4/M1, CTD superfamily;IPR034016:Aminopeptidase N-type;IPR042097:Aminopeptidase N-like , N-terminal;	biological_process:GO:0006508:proteolysis;molecular_function:GO:0008237:metallopeptidase activity|molecular_function:GO:0008270:zinc ion binding;		-		Peptidase family M1	0.766848	0.396109		ANCCEY_03547	Peptidase family M1	-	GO:0008237;GO:0006508;GO:0004177;GO:0008270	Protease;Signal;Aminopeptidase	-	GO:0008233;GO:0043167		-	-	3		ANCCAN_20526	0	55.9	1844	-	-	-	maker-ANCCEYDFT_Contig64-pred_gff_snap-gene-6.14-mRNA-1	0	92.6	1874	Y
-	ACEY_18305-1	Acey_s0937.g3120: Peptidase family M1	Y	-	1256	Y		60	44	52	0	101	65	83	0		IPR001930:Peptidase M1, alanine aminopeptidase/leukotriene A4 hydrolase;IPR014782:Peptidase M1, membrane alanine aminopeptidase;IPR024571:ERAP1-like C-terminal domain;IPR027268:Peptidase M4/M1, CTD superfamily;IPR034016:Aminopeptidase N-type;IPR042097:Aminopeptidase N-like , N-terminal;	biological_process:GO:0006508:proteolysis;molecular_function:GO:0008237:metallopeptidase activity|molecular_function:GO:0008270:zinc ion binding;		-		-	-	-		Acey_s0937.g3120	Peptidase family M1	-	GO:0008270;GO:0006508;GO:0008237	Signal	-	GO:0008233;GO:0043167		Y	0.887	0		ANCCAN_20533	0	76.1	1245	Y	-	-	maker-ANCCEYDFT_Contig64-pred_gff_snap-gene-6.35-mRNA-1	0	96.3	1049	Y
-	ACEY_17313-1	nep-17: Protein CBG20766	-	-	1584	Y		51	41	46	0	87	83	85	0		IPR000718:Peptidase M13;IPR008753:Peptidase M13, N-terminal domain;IPR018497:Peptidase M13, C-terminal domain;IPR024079:Metallopeptidase, catalytic domain superfamily;IPR042089:Peptidase M13, domain 2;	molecular_function:GO:0004222:metalloendopeptidase activity|biological_process:GO:0006508:proteolysis;biological_process:GO:0006508:proteolysis;molecular_function:GO:0008237:metallopeptidase activity;		K01389:233:MME, CD10: neprilysin [EC:3.4.24.11]		-	-	-		nep-17	Protein CBG20766	-	GO:0004222;GO:0045121;GO:0016021	Transmembrane helix;Transmembrane;Membrane	-	GO:0008233		-	-	1		ANCCAN_03907	0	59.8	1544	-	-	-	maker-ANCCEYDFT_Contig6-pred_gff_snap-gene-2.8-mRNA-1	0	61.6	1296	-
-	ACEY_12842-1	ANCDUO_06134: Peptidase family M1	-	-	1393	Y		49	38	43.5	0	65	44	54.5	0		IPR001930:Peptidase M1, alanine aminopeptidase/leukotriene A4 hydrolase;IPR014782:Peptidase M1, membrane alanine aminopeptidase;IPR024571:ERAP1-like C-terminal domain;IPR027268:Peptidase M4/M1, CTD superfamily;IPR034016:Aminopeptidase N-type;IPR042097:Aminopeptidase N-like , N-terminal;	biological_process:GO:0006508:proteolysis;molecular_function:GO:0008237:metallopeptidase activity|molecular_function:GO:0008270:zinc ion binding;		-		Peptidase family M1	0.60766	0.14158		ANCDUO_06134	Peptidase family M1	-	GO:0006508;GO:0008237;GO:0008270	Signal	-	GO:0043167;GO:0008233		-	-	0		ANCCAN_20526	0	78.3	1389	Y	-	-	maker-ANCCEYDFT_Contig64-pred_gff_snap-gene-6.14-mRNA-1	0	53.7	1388	-
-	ACEY_06577-1	ASP2: SCP-like protein	Y	Y	439	Y		48	47	47.5	0	302	328	315	0		IPR001283:Cysteine-rich secretory protein-related;IPR014044:CAP domain;IPR018244:Allergen V5/Tpx-1-related, conserved site;IPR035940:CAP superfamily;	cellular_component:GO:0005576:extracellular region;		K20412:61:PI16, CRISP9, CD364: peptidase inhibitor 16		Secreted protein 5	0.642939	0.222544		ASP2	SCP-like protein	-	GO:0005576	Signal	-	GO:0005576		Y	0.879	0		ANCCAN_13164	8.7e-179	53.8	446	Y	-	-	maker-ANCCEYDFT_Contig22-pred_gff_snap-gene-0.18-mRNA-1	0	100	439	Y
-	ACEY_07899-1	Acey_s0073.g746	-	-	1055	Y		48	57	52.5	0	130	160	145	0		-	-		-		-	-	-		Acey_s0073.g746	-	-	GO:0016021	Membrane;Transmembrane helix;Transmembrane	-	-		-	-	1		ANCCAN_01922	7.8e-285	45.5	975	-	-	-	maker-ANCCEYDFT_Contig1133-augustus-gene-0.8-mRNA-1	6.9e-107	48.5	344	-
-	ACEY_14282-1	ap-3: Peptidase family M1	-	-	972	Y		46	46	46	0	77	66	71.5	0		IPR001930:Peptidase M1, alanine aminopeptidase/leukotriene A4 hydrolase;IPR014782:Peptidase M1, membrane alanine aminopeptidase;IPR024571:ERAP1-like C-terminal domain;IPR027268:Peptidase M4/M1, CTD superfamily;IPR034016:Aminopeptidase N-type;IPR042097:Aminopeptidase N-like , N-terminal;	biological_process:GO:0006508:proteolysis;molecular_function:GO:0008237:metallopeptidase activity|molecular_function:GO:0008270:zinc ion binding;		K11140:560:ANPEP, CD13: aminopeptidase N [EC:3.4.11.2]		Aminopeptidase	0.713767	0.369238		ap-3	Peptidase family M1	3.4.11.2	GO:0008237;GO:0006508;GO:0016021;GO:0008270;GO:0004177	Aminopeptidase;Glycoprotein;Transmembrane;Metalloprotease;Zinc;Membrane;Signal-anchor;Transmembrane helix;Hydrolase;Metal-binding;Disulfide bond;Protease	-	GO:0008233;GO:0043167		-	-	1		ANCCAN_06505	1.4e-164	90.6	255	Y	-	-	maker-ANCCEYDFT_Contig301-pred_gff_snap-gene-2.20-mRNA-1	0	93.2	829	Y
-	ACEY_11836-1	BCD_1874: Chitin binding Peritrophin-A domain protein	Y	-	5680	-		44	8	26	0	53	9	31	0		IPR002557:Chitin binding domain;IPR036508:Chitin binding domain superfamily;	cellular_component:GO:0005576:extracellular region|molecular_function:GO:0008061:chitin binding;molecular_function:GO:0008061:chitin binding;		-		-	-	-		BCD_1874	Chitin binding Peritrophin-A domain protein	-	GO:0005576;GO:0006030;GO:0008061	Signal	-	GO:0005576		Y	0.923	0		ANCCAN_07798	0	68	4561	Y	-	-	maker-ANCCEYDFT_Contig1-pred_gff_snap-gene-8.20-mRNA-1	0	94.1	3521	-
-	ACEY_00117-1	mep1b: Peptidase family M13	-	-	902	Y		42	42	42	0	74	72	73	0		IPR000718:Peptidase M13;IPR008753:Peptidase M13, N-terminal domain;IPR018497:Peptidase M13, C-terminal domain;IPR024079:Metallopeptidase, catalytic domain superfamily;IPR042089:Peptidase M13, domain 2;	molecular_function:GO:0004222:metalloendopeptidase activity|biological_process:GO:0006508:proteolysis;biological_process:GO:0006508:proteolysis;molecular_function:GO:0008237:metallopeptidase activity;		K08635:287:MMEL1, NEP: neprilysin [EC:3.4.24.11]		Zinc metallopeptidase	1.04218	0.525589		mep1b	Peptidase family M13	-	GO:0045121;GO:0004222;GO:0016021	Transmembrane helix;Transmembrane;Membrane	-	GO:0008233		-	-	1		ANCCAN_24137	2.6e-259	60.7	572	-	-	-	maker-ANCCEYDFT_Contig404-pred_gff_fgenesh-mRNA-0.4-mRNA-1	0	81.9	741	Y
-	ACEY_03713-1	PSL5: Probable glucan 1,3-alpha-glucosidase	Y	-	906	Y		42	40	41	0	58	51	54.5	0		IPR000322:Glycoside hydrolase family 31;IPR011013:Galactose mutarotase-like domain superfamily;IPR013780:Glycosyl hydrolase, all-beta;IPR017853:Glycoside hydrolase superfamily;IPR025887:Glycoside hydrolase family 31, N-terminal domain;IPR033403:Domain of unknown function DUF5110;	molecular_function:GO:0003824:catalytic activity|biological_process:GO:0005975:carbohydrate metabolic process|molecular_function:GO:0030246:carbohydrate binding;molecular_function:GO:0004553:hydrolase activity, hydrolyzing O-glycosyl compounds|biological_process:GO:0005975:carbohydrate metabolic process;		K05546:999:GANAB: mannosyl-oligosaccharide alpha-1,3-glucosidase [EC:3.2.1.207]		Putative glucosidase ii catalytic alpha subunit	1.41714	0.675237		PSL5	Probable glucan 1,3-alpha-glucosidase	3.2.1.20;3.2.1.-;3.2.1.84	GO:0009507;GO:0004558;GO:0033919;GO:0005975;GO:0005783;GO:0042470;GO:0005980;GO:0012505;GO:0005764;GO:0044822;GO:0005875;GO:0032450;GO:0005788;GO:0004553;GO:0015926;GO:0009826;GO:0042742;GO:0046686;GO:0070062;GO:0009272;GO:0030244;GO:0017177;GO:0030246	Signal;Plant defense;Glycosidase;Hydrolase;Endoplasmic reticulum;Glycoprotein	Glycan metabolism	GO:0009536;GO:0040007;GO:0006950;GO:0000902;GO:0043226;GO:0005576;GO:0016798;GO:0005975;GO:0005783;GO:0009058;GO:0005764		Y	0.891	0		ANCCAN_13422	0	95.6	906	Y	-	-	maker-ANCCEYDFT_Contig455-augustus-gene-0.23-mRNA-1	0	82.3	600	Y
-	ACEY_09343-1	ANCCEY_02418: SCP-like protein	Y	Y	455	Y		40	44	42	0	374	432	403	0		IPR001283:Cysteine-rich secretory protein-related;IPR014044:CAP domain;IPR035940:CAP superfamily;	-		-		SCP domain-containing protein	0.649722	0.238112		ANCCEY_02418	SCP-like protein	-	GO:0016021	Signal	-	-		Y	0.787	0		ANCCAN_08265	6.2e-184	59.5	444	-	-	-	maker-ANCCEYDFT_Contig37-pred_gff_snap-gene-2.25-mRNA-1	0	100	455	Y
-	ACEY_00118-1	MEP1: Zinc metallopeptidase 1	-	-	870	Y		39	38	38.5	0	66	52	59	0		IPR000718:Peptidase M13;IPR008753:Peptidase M13, N-terminal domain;IPR018497:Peptidase M13, C-terminal domain;IPR024079:Metallopeptidase, catalytic domain superfamily;IPR042089:Peptidase M13, domain 2;	molecular_function:GO:0004222:metalloendopeptidase activity|biological_process:GO:0006508:proteolysis;biological_process:GO:0006508:proteolysis;molecular_function:GO:0008237:metallopeptidase activity;		K08635:316:MMEL1, NEP: neprilysin [EC:3.4.24.11]		Zinc metallopeptidase	1.0587	0.532831		MEP1	Zinc metallopeptidase 1	-	GO:0045121;GO:0004222;GO:0016021	Transmembrane;Membrane;Transmembrane helix	-	GO:0008233		-	-	1		ANCCAN_24137	0	89.1	569	Y	-	-	maker-ANCCEYDFT_Contig404-pred_gff_fgenesh-gene-0.3-mRNA-1	0	99.4	630	Y
-	ACEY_09891-1	HCOI_01478200: Protein T28F3.8	-	-	1477	Y		39	32	35.5	0	56	41	48.5	0		IPR000742:EGF-like domain;	-		-		-	-	-		HCOI_01478200	Protein T28F3.8	-	-	Signal	-	-		-	-	0		ANCCAN_23548	3.2e-267	62.7	640	Y	-	-	maker-ANCCEYDFT_Contig65-pred_gff_fgenesh-gene-1.19-mRNA-1	5.3e-319	98.5	453	Y
-	ACEY_18303-1	NECAME_00567: Peptidase family M1	-	-	761	Y		37	30	33.5	0	50	38	44	0		IPR001930:Peptidase M1, alanine aminopeptidase/leukotriene A4 hydrolase;IPR014782:Peptidase M1, membrane alanine aminopeptidase;IPR024571:ERAP1-like C-terminal domain;IPR027268:Peptidase M4/M1, CTD superfamily;IPR034016:Aminopeptidase N-type;IPR042097:Aminopeptidase N-like , N-terminal;	biological_process:GO:0006508:proteolysis;molecular_function:GO:0008237:metallopeptidase activity|molecular_function:GO:0008270:zinc ion binding;		-		Peptidase family M1	0.656976	0.254761		NECAME_00567	Peptidase family M1	-	GO:0008237;GO:0070006;GO:0006508;GO:0008270;GO:0042277;GO:0043171;GO:0004177	Aminopeptidase;Protease;Signal	-	GO:0008233;GO:0043167		-	-	0		ANCCAN_20473	0	86.3	745	-	-	-	maker-ANCCEYDFT_Contig64-pred_gff_snap-gene-6.14-mRNA-1	0	59.3	745	-
-	ACEY_01671-3	asp5: SCP-like protein	Y	Y	434	-		35	36	35.5	0	132	144	138	0		IPR001283:Cysteine-rich secretory protein-related;IPR014044:CAP domain;IPR035940:CAP superfamily;	-		-		Secreted protein 5	1.14147	0.568211		asp5	SCP-like protein	-	GO:0005576	Signal	-	GO:0005576		Y	0.951	0		ANCCAN_01697	4.4e-235	71.8	440	Y	-	-	maker-ANCCEYDFT_Contig383-pred_gff_snap-gene-0.7-mRNA-1	0	100	431	Y
-	ACEY_09344-1	asp6: SCP-like protein	Y	Y	455	Y		34	38	36	0	159	161	160	0		IPR001283:Cysteine-rich secretory protein-related;IPR014044:CAP domain;IPR035940:CAP superfamily;	-		-		SCP domain-containing protein	0.683101	0.314718		asp6	SCP-like protein	-	GO:0016021	Signal	-	-		Y	0.896	0		ANCCAN_08265	4.9e-212	67.5	443	Y	-	-	maker-ANCCEYDFT_Contig37-pred_gff_snap-gene-2.25-mRNA-1	1.5e-226	67	458	-
-	ACEY_06581-1	asp1: SCP-like protein	Y	Y	586	Y		34	26	30	0	85	47	66	0		IPR001283:Cysteine-rich secretory protein-related;IPR002413:Venom allergen 5-like;IPR011009:Protein kinase-like domain superfamily;IPR014044:CAP domain;IPR018244:Allergen V5/Tpx-1-related, conserved site;IPR035940:CAP superfamily;	cellular_component:GO:0005576:extracellular region;		K19919:49:CRISP1_2_3: cysteine-rich secretory protein 1/2/3		Secreted protein 5	0.634125	0.202317		asp1	SCP-like protein	-	GO:0018105;GO:0005634;GO:0008360;GO:0005576;GO:0004674;GO:0005524;GO:0004672	Serine/threonine-protein kinase;Transferase;ATP-binding;Coiled coil;Kinase;Signal;Nucleotide-binding	-	GO:0016301;GO:0005634;GO:0000902;GO:0006464;GO:0005576		Y	0.938	0		ANCCAN_13165	1.4e-153	53	443	-	-	-	maker-ANCCEYDFT_Contig22-augustus-gene-1.14-mRNA-1	1.6e-206	79.3	381	Y
-	ACEY_06317-1	PRSS16: Serine carboxypeptidase S28	Y	-	1082	Y		34	34	34	0	67	53	60	0		IPR008758:Peptidase S28;IPR029058:Alpha/Beta hydrolase fold;IPR042269:Serine carboxypeptidase S28, SKS domain;	biological_process:GO:0006508:proteolysis|molecular_function:GO:0008236:serine-type peptidase activity;		-		-	-	-		PRSS16	Serine carboxypeptidase S28	3.4.-.-	GO:0008236;GO:0004180;GO:0045087;GO:0045121;GO:0004185;GO:0006508;GO:0008239	Serine protease;Hydrolase;Glycoprotein;Signal;Carboxypeptidase;Protease	-	GO:0008233		Y	0.923	0		ANCCAN_08494	0	53.6	1046	-	-	-	maker-ANCCEYDFT_Contig196-pred_gff_snap-gene-1.7-mRNA-1	0	69	1144	-
-	ACEY_12524-1	MGAM: Maltase-glucoamylase, intestinal	-	-	873	Y		34	33	33.5	0	43	40	41.5	0		IPR000322:Glycoside hydrolase family 31;IPR011013:Galactose mutarotase-like domain superfamily;IPR013780:Glycosyl hydrolase, all-beta;IPR017853:Glycoside hydrolase superfamily;IPR025887:Glycoside hydrolase family 31, N-terminal domain;IPR030458:Glycosyl hydrolases family 31, active site;IPR031727:Galactose mutarotase, N-terminal barrel;	molecular_function:GO:0003824:catalytic activity|biological_process:GO:0005975:carbohydrate metabolic process|molecular_function:GO:0030246:carbohydrate binding;molecular_function:GO:0004553:hydrolase activity, hydrolyzing O-glycosyl compounds|biological_process:GO:0005975:carbohydrate metabolic process;		-		P-type domain-containing protein	1.4173	0.675293		MGAM	Maltase-glucoamylase, intestinal	-	GO:0016160;GO:0005764;GO:0005980;GO:0004558;GO:0030246;GO:0004553;GO:0070062;GO:0005975	Signal;Hydrolase;Glycosidase	-	GO:0043226;GO:0005975;GO:0005764;GO:0016798		-	-	0		ANCCAN_19685	0	76.7	854	Y	-	-	maker-ANCCEYDFT_Contig374-augustus-gene-2.24-mRNA-1	3.1e-317	70.7	646	Y
-	ACEY_08171-1	CBG20766: Peptidase family M13	-	-	1529	Y		34	22	28	0	40	25	32.5	0		IPR000718:Peptidase M13;IPR008753:Peptidase M13, N-terminal domain;IPR018497:Peptidase M13, C-terminal domain;IPR024079:Metallopeptidase, catalytic domain superfamily;IPR042089:Peptidase M13, domain 2;	molecular_function:GO:0004222:metalloendopeptidase activity|biological_process:GO:0006508:proteolysis;biological_process:GO:0006508:proteolysis;molecular_function:GO:0008237:metallopeptidase activity;		-		-	-	-		CBG20766	Peptidase family M13	-	GO:0006561;GO:0004222;GO:0004735;GO:0016021;GO:0045121	Transmembrane helix;Transmembrane;Membrane	-	GO:0008233		-	-	1		ANCCAN_03907	0	58	1495	-	-	-	maker-ANCCEYDFT_Contig40-pred_gff_fgenesh-gene-8.3-mRNA-1	0	69.7	1168	Y
-	ACEY_18401-1	IPR001283:Cysteine-rich secretory protein-related;IPR014044:CAP domain;IPR035940:CAP superfamily	Y	Y	447	Y		33	39	36	0	169	232	200.5	0		IPR001283:Cysteine-rich secretory protein-related;IPR014044:CAP domain;IPR035940:CAP superfamily;	-		-		-	-	-		-	-	-	-	Signal	-	-		Y	0.879	0		ANCCAN_14988	1.7e-267	79.5	448	Y	-	-	maker-ANCCEYDFT_Contig67-pred_gff_snap-gene-5.12-mRNA-1	3.1e-128	84.7	203	Y
-	ACEY_07543-1	asp6: Secreted protein 6	Y	Y	451	Y		31	35	33	0	123	166	144.5	0		IPR001283:Cysteine-rich secretory protein-related;IPR014044:CAP domain;IPR035940:CAP superfamily;	-		-		SCP domain-containing protein	0.739722	0.382454		asp6	Secreted protein 6	-	-	Signal	-	-		Y	0.926	0		ANCCAN_03266	2.5e-202	67.5	453	Y	-	-	maker-ANCCEYDFT_Contig227-pred_gff_snap-gene-3.32-mRNA-1	1.4e-156	54.7	433	-
-	ACEY_06580-1	asp1: SCP-like protein	Y	Y	431	Y		31	32	31.5	0	88	82	85	0		IPR001283:Cysteine-rich secretory protein-related;IPR002413:Venom allergen 5-like;IPR014044:CAP domain;IPR018244:Allergen V5/Tpx-1-related, conserved site;IPR035940:CAP superfamily;	cellular_component:GO:0005576:extracellular region;		-		Ancylostoma secreted protein 1	2.43677	0.926533		asp1	SCP-like protein	-	GO:0005576	Secreted;Signal	-	GO:0005576		Y	0.906	0		ANCCAN_13165	1.4e-186	61.3	431	Y	-	-	maker-ANCCEYDFT_Contig22-pred_gff_snap-gene-1.5-mRNA-1	0	100	431	Y
-	ACEY_05517-1	cant1: Apyrase	-	-	822	Y		30	36	33	0	86	111	98.5	0		IPR009283:Apyrase;IPR036258:Apyrase superfamily;	molecular_function:GO:0005509:calcium ion binding|molecular_function:GO:0017110:nucleoside-diphosphatase activity;		K12304:224:CANT1: soluble calcium-activated nucleotidase 1 [EC:3.6.1.6]		-	-	-		cant1	Apyrase	3.6.1.-;3.6.1.5;3.6.1.6	GO:0000003;GO:0004382;GO:0004871;GO:0005044;GO:0005509;GO:0005789;GO:0006256;GO:0006334;GO:0007369;GO:0007606;GO:0008340;GO:0009191;GO:0009408;GO:0016462;GO:0030166;GO:0030968;GO:0032580;GO:0040009;GO:0043123;GO:0045134;GO:0046712;GO:0060465;GO:0070062	Calcium;Disease mutation;Dwarfism;Endoplasmic reticulum;Glycoprotein;Golgi apparatus;Membrane;Signal;Signal-anchor;Transmembrane;Transmembrane helix	-	GO:0004871;GO:0005576;GO:0005783;GO:0005794;GO:0007165;GO:0007568;GO:0034655;GO:0043167;GO:0043226		-	-	6		ANCCAN_04963	2.5e-157	82.8	268	Y	-	-	maker-ANCCEYDFT_Contig121-augustus-gene-4.13-mRNA-1	1.9e-159	100	219	Y
-	ACEY_11386-1	PRSS16: Serine carboxypeptidase S28	Y	-	1108	Y		30	24	27	0	61	41	51	0		IPR008758:Peptidase S28;IPR029058:Alpha/Beta hydrolase fold;IPR042269:Serine carboxypeptidase S28, SKS domain;	biological_process:GO:0006508:proteolysis|molecular_function:GO:0008236:serine-type peptidase activity;		-		-	-	-		PRSS16	Serine carboxypeptidase S28	3.4.-.-	GO:0004185;GO:0045087;GO:0008236;GO:0006508;GO:0004180;GO:0008239	Signal;Glycoprotein;Protease;Hydrolase;Carboxypeptidase;Serine protease	-	GO:0008233;GO:0002376		Y	0.865	0		ANCCAN_08494	0	49	1071	-	-	-	maker-ANCCEYDFT_Contig196-pred_gff_snap-gene-1.7-mRNA-1	0	64.3	1094	-
-	ACEY_12028-1	-	-	-	1596	Y		29	37	33	0	44	58	51	0		-	-		-		-	-	-		-	-	-	GO:0016021	Membrane;Transmembrane;Transmembrane helix	-	-		-	-	1		ANCCAN_20430	2.8e-210	63.4	876	Y	-	-	maker-ANCCEYDFT_Contig1782-pred_gff_snap-mRNA-0.1-mRNA-1	3.2e-148	70.9	828	Y
-	ACEY_07464-1	ANCCEY_13017: SCP-like protein	Y	Y	447	Y		29	26	27.5	0	69	51	60	0		IPR001283:Cysteine-rich secretory protein-related;IPR014044:CAP domain;IPR035940:CAP superfamily;	-		-		SCP domain-containing protein	0.704888	0.364718		ANCCEY_13017	SCP-like protein	-	GO:0016021	Signal;Transmembrane;Membrane;Transmembrane helix	-	-		Y	0.854	0		ANCCAN_07278	2.1e-276	77.6	460	Y	-	-	maker-ANCCEYDFT_Contig226-augustus-gene-0.25-mRNA-1	8.7e-165	74.3	292	-
-	ACEY_11959-1	K11140:141:ANPEP, CD13: aminopeptidase N [EC:3.4.11.2]	-	-	599	Y		28	20	24	0	36	27	31.5	0		IPR014782:Peptidase M1, membrane alanine aminopeptidase;IPR024571:ERAP1-like C-terminal domain;IPR027268:Peptidase M4/M1, CTD superfamily;	molecular_function:GO:0008237:metallopeptidase activity|molecular_function:GO:0008270:zinc ion binding;		K11140:141:ANPEP, CD13: aminopeptidase N [EC:3.4.11.2]		-	-	-		-	Peptidase family M1	-	GO:0006508;GO:0008237;GO:0008270	-	-	GO:0008233;GO:0043167		-	-	0		ANCCAN_20533	0	87	608	-	-	-	maker-ANCCEYDFT_Contig64-pred_gff_snap-gene-6.14-mRNA-1	3.7e-151	40.2	594	-
-	ACEY_06324-1	SCP domain-containing protein	Y	Y	426	Y		27	27	27	0	84	107	95.5	0		IPR001283:Cysteine-rich secretory protein-related;IPR014044:CAP domain;IPR035940:CAP superfamily;	-		-		SCP domain-containing protein	0.875047	0.448971		-	SCP-like protein	-	GO:0016021	Signal	-	-		Y	0.631	0		ANCCAN_06743	1.4e-245	77	426	-	-	-	maker-ANCCEYDFT_Contig279-pred_gff_snap-gene-1.11-mRNA-1	2.3e-184	78.2	317	-
-	ACEY_07544-1	asp6: SCP-like protein	Y	Y	876	Y		27	28	27.5	0	184	210	197	0		IPR001283:Cysteine-rich secretory protein-related;IPR014044:CAP domain;IPR035940:CAP superfamily;	-		-		-	-	-		asp6	SCP-like protein	-	-	Signal	-	-		Y	0.893	0		ANCCAN_03266	4.4e-187	66.5	448	-	-	-	maker-ANCCEYDFT_Contig227-pred_gff_snap-gene-3.32-mRNA-1	7.4e-244	80.7	431	Y
-	ACEY_13362-1	mtp: Metalloendopeptidase	Y	-	418	Y		27	23	25	0	131	130	130.5	0		IPR000742:EGF-like domain;IPR001506:Peptidase M12A;IPR006026:Peptidase, metallopeptidase;IPR017050:Metallopeptidase, nematode;IPR024079:Metallopeptidase, catalytic domain superfamily;IPR034035:Astacin-like metallopeptidase domain;IPR035914:Spermadhesin, CUB domain superfamily;	molecular_function:GO:0004222:metalloendopeptidase activity|biological_process:GO:0006508:proteolysis;biological_process:GO:0006508:proteolysis|molecular_function:GO:0008237:metallopeptidase activity|molecular_function:GO:0008270:zinc ion binding;molecular_function:GO:0008237:metallopeptidase activity;molecular_function:GO:0008237:metallopeptidase activity|biological_process:GO:0018996:molting cy…		-		Zinc metalloproteinase	1.73099	0.776831		mtp	Metalloendopeptidase	3.4.24.-	GO:0004222;GO:0008270;GO:0018996	EGF-like domain;Protease;Metal-binding;Signal;Zinc;Hydrolase;Metalloprotease	-	GO:0043167;GO:0008233		Y	0.865	0		ANCCAN_06806|ANCCAN_28143	2.2e-175	89.8	255	Y	na|na	na|na	maker-ANCCEYDFT_Contig201-augustus-gene-2.31-mRNA-1	5.3e-186	91	278	Y
-	ACEY_00975-2	asp1: SCP-like protein	Y	Y	482	Y		27	23	25	0	65	57	61	0		IPR001283:Cysteine-rich secretory protein-related;IPR002413:Venom allergen 5-like;IPR014044:CAP domain;IPR018244:Allergen V5/Tpx-1-related, conserved site;IPR035940:CAP superfamily;	cellular_component:GO:0005576:extracellular region;		-		Ancylostoma secreted protein 1	2.46991	0.930882		asp1	SCP-like protein	-	GO:0005576	Secreted;Signal	-	GO:0005576		Y	0.84	0		ANCCAN_17690	1.9e-260	89.1	386	-	-	-	maker-ANCCEYDFT_Contig602-pred_gff_fgenesh-gene-0.6-mRNA-1	1.2e-257	93.1	375	Y
-	ACEY_09130-1	mtp: Metalloendopeptidase	-	-	451	Y		26	28	27	0	74	98	86	0		IPR001506:Peptidase M12A;IPR006026:Peptidase, metallopeptidase;IPR017050:Metallopeptidase, nematode;IPR024079:Metallopeptidase, catalytic domain superfamily;IPR034035:Astacin-like metallopeptidase domain;IPR035914:Spermadhesin, CUB domain superfamily;	molecular_function:GO:0004222:metalloendopeptidase activity|biological_process:GO:0006508:proteolysis;biological_process:GO:0006508:proteolysis|molecular_function:GO:0008237:metallopeptidase activity|molecular_function:GO:0008270:zinc ion binding;molecular_function:GO:0008237:metallopeptidase activity;molecular_function:GO:0008237:metallopeptidase activity|biological_process:GO:0018996:molting cy…		-		Zinc metalloproteinase	1.64527	0.751223		mtp	Metalloendopeptidase	3.4.24.21;3.4.24.-	GO:0018996;GO:0008270;GO:0004222	Signal;EGF-like domain;Coiled coil;Hydrolase;Protease;Zinc;Metal-binding;Metalloprotease	-	GO:0008233;GO:0043167		-	-	0		ANCCAN_01962	4.9e-195	63	446	Y	-	-	maker-ANCCEYDFT_Contig119-pred_gff_snap-gene-5.15-mRNA-1	4.8e-285	92.5	401	Y
-	ACEY_00847-1	asp4: Venom allergen/ancylostoma secreted protein-like 17	Y	Y	439	Y		26	23	24.5	0	49	39	44	0		IPR001283:Cysteine-rich secretory protein-related;IPR014044:CAP domain;IPR035940:CAP superfamily;	-		K24243:42:CRISPLD: cysteine-rich secretory protein LCCL domain-containing		SCP domain-containing protein	0.706357	0.365438		asp4	Venom allergen/ancylostoma secreted protein-like 17	-	-	Signal	-	-		Y	0.857	0		ANCCAN_11010	1e-153	48.5	507	-	-	-	maker-ANCCEYDFT_Contig56-pred_gff_snap-gene-1.4-mRNA-1	1.5e-40	30.5	423	-
-	ACEY_07897-1	Acey_s0073.g736	-	-	1319	Y		26	29	27.5	0	40	46	43	0		-	-		-		-	-	-		Acey_s0073.g736	-	-	GO:0016021	Membrane;Transmembrane helix;Transmembrane	-	-		-	-	1		ANCCAN_01920	1.1e-245	74.2	524	Y	-	-	maker-ANCCEYDFT_Contig408-pred_gff_snap-gene-1.22-mRNA-1	4.4e-166	100	245	Y
-	ACEY_02151-1	ANCCEY_01614: Metalloendopeptidase	Y	-	398	Y		26	20	23	0	55	26	40.5	0		IPR001506:Peptidase M12A;IPR006026:Peptidase, metallopeptidase;IPR017050:Metallopeptidase, nematode;IPR024079:Metallopeptidase, catalytic domain superfamily;	molecular_function:GO:0004222:metalloendopeptidase activity|biological_process:GO:0006508:proteolysis;biological_process:GO:0006508:proteolysis|molecular_function:GO:0008237:metallopeptidase activity|molecular_function:GO:0008270:zinc ion binding;molecular_function:GO:0008237:metallopeptidase activity;molecular_function:GO:0008237:metallopeptidase activity|biological_process:GO:0018996:molting cy…		-		Zinc metalloproteinase	1.19395	0.589869		ANCCEY_01614	Metalloendopeptidase	3.4.24.-	GO:0004222;GO:0018996;GO:0008270;GO:0046872	Metal-binding;Metalloprotease;EGF-like domain;Zinc;Protease;Hydrolase	-	GO:0008233;GO:0043167		Y	0.798	0		ANCCAN_05354	1.2e-156	65.9	296	-	-	-	maker-ANCCEYDFT_Contig22-pred_gff_snap-gene-8.36-mRNA-1	1.6e-154	69.2	279	-
-	ACEY_01927-3	MAN2: Alpha-mannosidase	-	-	1176	Y		26	19	22.5	0	34	22	28	0		IPR000602:Glycoside hydrolase family 38, N-terminal domain;IPR011013:Galactose mutarotase-like domain superfamily;IPR011330:Glycoside hydrolase/deacetylase, beta/alpha-barrel;IPR011682:Glycosyl hydrolase family 38, C-terminal;IPR013780:Glycosyl hydrolase, all-beta;IPR015341:Glycoside hydrolase family 38, central domain;IPR027291:Glycoside hydrolase 38, N-terminal domain superfamily;IPR028995:Glyc…	molecular_function:GO:0003824:catalytic activity|biological_process:GO:0005975:carbohydrate metabolic process;molecular_function:GO:0003824:catalytic activity|biological_process:GO:0005975:carbohydrate metabolic process|molecular_function:GO:0030246:carbohydrate binding;molecular_function:GO:0004559:alpha-mannosidase activity|biological_process:GO:0006013:mannose metabolic process;		K01231:889:MAN2: alpha-mannosidase II [EC:3.2.1.114]		Glucuronosyltransferase	1.12975	0.563294		MAN2	Alpha-mannosidase	3.2.1.-	GO:0007033;GO:0006013;GO:0060042;GO:0006517;GO:0001701;GO:0048286;GO:0008270;GO:0005801;GO:0000139;GO:0006491;GO:0015923;GO:0007585;GO:0004559;GO:0070062;GO:0016799;GO:0007005;GO:0050769;GO:0001889;GO:0030246	Zinc;Metal-binding;Glycosidase;Hydrolase;Coiled coil	-	GO:0005975;GO:0016798;GO:0044281;GO:0006464;GO:0048856;GO:0043167;GO:0005576;GO:0043226;GO:0007005;GO:0030154;GO:0005794		-	-	1		ANCCAN_13064	0	92.6	689	Y	-	-	maker-ANCCEYDFT_Contig42-pred_gff_snap-gene-2.22-mRNA-1	0	95.8	1129	Y
-	ACEY_05952-1	Glud1: Glutamate dehydrogenase 1, mitochondrial	-	-	538	Y		25	22	23.5	0	33	29	31	0		IPR006095:Glutamate/phenylalanine/leucine/valine dehydrogenase;IPR006096:Glutamate/phenylalanine/leucine/valine dehydrogenase, C-terminal;IPR006097:Glutamate/phenylalanine/leucine/valine dehydrogenase, dimerisation domain;IPR014362:Glutamate dehydrogenase;IPR033524:Leu/Phe/Val dehydrogenases active site;IPR033922:NAD(P) binding domain of glutamate dehydrogenase;IPR036291:NAD(P)-binding domain sup…	biological_process:GO:0006520:cellular amino acid metabolic process|molecular_function:GO:0016491:oxidoreductase activity;molecular_function:GO:0016639:oxidoreductase activity, acting on the CH-NH2 group of donors, NAD or NADP as acceptor;		K00261:755:GLUD1_2, gdhA: glutamate dehydrogenase (NAD(P)+) [EC:1.4.1.3]		Glutamate dehydrogenase	0.954417	0.486119		Glud1	Glutamate dehydrogenase 1, mitochondrial	1.1.5.9;1.4.1.2;1.4.1.3;1.1.1.8;1.1.1.94	GO:0007616;GO:0006116;GO:0006538;GO:0032024;GO:0019551;GO:0004353;GO:0005743;GO:0008652;GO:0072350;GO:0005759;GO:0005737;GO:0005525;GO:0016639;GO:0006541;GO:0006520;GO:0043531;GO:0070728;GO:0045335;GO:0016491;GO:0006536;GO:0070403;GO:0004352;GO:0005739;GO:0042802;GO:0032094;GO:0021762;GO:0005524;GO:0021549;GO:0006537;GO:0010044	Nucleotide-binding;GTP-binding;Oxidoreductase;Mitochondrion;Acetylation;Disease mutation;NADP;Transit peptide;Phosphoprotein;ATP-binding;NAD;ADP-ribosylation	-	GO:0043167;GO:0048856;GO:0044281;GO:0005739;GO:0050877;GO:0007267;GO:0006520;GO:0009056;GO:0016491;GO:0005737;GO:0009058;GO:0006810		-	-	0		ANCCAN_26341	7.1e-170	96.3	243	Y	-	-	maker-ANCCEYDFT_Contig10-pred_gff_fgenesh-gene-9.5-mRNA-1	3.8e-246	100	333	Y
-	ACEY_11814-1	ACEY_000382; p4hb: Protein disulfide-isomerase	Y	-	493	Y		25	21	23	0	34	27	30.5	0	1	IPR005788:Disulphide isomerase;IPR005792:Protein disulphide isomerase;IPR013766:Thioredoxin domain;IPR017937:Thioredoxin, conserved site;IPR036249:Thioredoxin-like superfamily;	molecular_function:GO:0003756:protein disulfide isomerase activity;		K09580:664:PDIA1, P4HB: protein disulfide-isomerase A1 [EC:5.3.4.1]		Protein disulfide-isomerase	0.952883	0.485414		p4hb	Protein disulfide-isomerase	5.3.4.1	GO:0044822;GO:0046982;GO:0005793;GO:0015036;GO:0006457;GO:0005178;GO:0060187;GO:0070732;GO:0045169;GO:0042470;GO:0005925;GO:0005496;GO:0051213;GO:0003810;GO:0005783;GO:0019511;GO:0000302;GO:0018401;GO:0045454;GO:0006621;GO:0043412;GO:0004656;GO:0070062;GO:0005623;GO:0080058;GO:0016853;GO:0034976;GO:0055114;GO:0034975;GO:0030968;GO:0005811;GO:0016222;GO:0005791;GO:0003756;GO:0043025;GO:0046598;GO:…	Lipid-binding;Steroid-binding;Redox-active center;Endoplasmic reticulum;Disease mutation;Craniosynostosis;Disulfide bond;Chaperone;Osteogenesis imperfecta;Acetylation;Repeat;Signal;Dioxygenase;Glycoprotein;Isomerase	-	GO:0008219;GO:0005811;GO:0044281;GO:0016853;GO:0044403;GO:0006464;GO:0016746;GO:0043226;GO:0006457;GO:0005576;GO:0016023;GO:0007165;GO:0005623;GO:0043234;GO:0005783;GO:0042592;GO:0006950		Y	0.942	0		ANCCAN_07829	0	99.2	493	Y	-	-	maker-ANCCEYDFT_Contig1-pred_gff_fgenesh-gene-5.2-mRNA-1	0	93.5	527	Y
-	ACEY_11844-1	ENDOU: Endoribonuclease XendoU	Y	-	561	Y		25	22	23.5	0	37	28	32.5	0		IPR018998:EndoU ribonuclease, C-terminal;IPR037227:Endoribonuclease EndoU-like;IPR039787:Poly(U)-specific endoribonuclease;	molecular_function:GO:0004521:endoribonuclease activity;		K14648:122:ENDOU, PP11: poly(U)-specific endoribonuclease [EC:3.1.-.-]		Poly(U)-specific endoribonuclease	1.276	0.622517		ENDOU	Endoribonuclease XendoU	-	GO:0045087;GO:0016788;GO:0050829	Signal	-	GO:0006950;GO:0005840;GO:0002376;GO:0006412;GO:0003735		Y	0.904	0		ANCCAN_24436	1.9e-248	95.9	344	Y	-	-	maker-ANCCEYDFT_Contig388-pred_gff_snap-gene-1.24-mRNA-1	2.2e-268	64.3	555	-
-	ACEY_02245-1	IPR035109:Ancylostoma-associated secreted protein related;IPR035940:CAP superfamily	Y	-	160	Y		23	25	24	0	104	98	101	0		IPR035109:Ancylostoma-associated secreted protein related;IPR035940:CAP superfamily;	-		-		-	-	-		-	SCP-like protein	-	-	Signal	-	-		Y	0.937	0		ANCCAN_06569	8.7e-42	48.7	152	-	-	-	maker-ANCCEYDFT_Contig84-augustus-gene-5.21-mRNA-1	1.7e-101	100	136	Y
-	ACEY_16127-1	SCP domain-containing protein	Y	Y	424	Y		22	26	24	0	86	112	99	0		IPR001283:Cysteine-rich secretory protein-related;IPR014044:CAP domain;IPR035940:CAP superfamily;	-		-		SCP domain-containing protein	0.823007	0.423866		-	SCP-like protein	-	GO:0016021	Signal	-	-		Y	0.776	0		ANCCAN_25495	3.3e-251	81.5	399	Y	-	-	maker-ANCCEYDFT_Contig1978-pred_gff_snap-gene-0.1-mRNA-1	1.1e-317	97.2	436	Y
-	ACEY_03757-1	NECAME_14978: SCP-like protein	Y	Y	205	Y		22	21	21.5	0	81	84	82.5	0		IPR001283:Cysteine-rich secretory protein-related;IPR014044:CAP domain;IPR035940:CAP superfamily;	-		-		SCP domain-containing protein	0.73746	0.381308		NECAME_14978	SCP-like protein	-	-	Signal	-	-		Y	0.926	0		ANCCAN_04165	9.8e-138	84.4	205	Y	-	-	maker-ANCCEYDFT_Contig34-pred_gff_fgenesh-gene-7.2-mRNA-1	4.3e-161	100	205	Y
-	ACEY_08928-1	asp4: Secreted protein 4	Y	Y	472	Y		22	22	22	0	63	60	61.5	0		IPR001283:Cysteine-rich secretory protein-related;IPR014044:CAP domain;IPR035940:CAP superfamily;	-		-		SCP domain-containing protein	0.710479	0.367554		asp4	Secreted protein 4	-	-	Signal	-	-		Y	0.811	0		ANCCAN_11010	5.4e-152	54.3	505	-	-	-	maker-ANCCEYDFT_Contig383-pred_gff_snap-gene-0.7-mRNA-1	1.6e-46	30.8	439	-
-	ACEY_04487-1	nac-1: Sodium-dependent low-affinity dicarboxylate transporter 1	-	-	972	-		22	25	23.5	0	61	55	58	0		IPR001898:Solute carrier family 13;IPR002181:Fibrinogen, alpha/beta/gamma chain, C-terminal globular domain;IPR014716:Fibrinogen, alpha/beta/gamma chain, C-terminal globular, subdomain 1;IPR031312:Sodium/sulphate symporter, conserved site;IPR036056:Fibrinogen-like, C-terminal;	cellular_component:GO:0016020:membrane|molecular_function:GO:0022857:transmembrane transporter activity|biological_process:GO:0055085:transmembrane transport;		K14445:448:SLC13A2_3_5: solute carrier family 13 (sodium-dependent dicarboxylate transporter), member 2/3/5		-	-	-		nac-1	Sodium-dependent low-affinity dicarboxylate transporter 1	-	GO:0015137;GO:0015141;GO:0015744;GO:0017153;GO:0015362;GO:0071422;GO:0015361;GO:0035674;GO:0008340;GO:0015746;GO:0070062;GO:0006814;GO:0016323;GO:0005887;GO:0005215;GO:0016021;GO:0055085;GO:0005343	Ion transport;Transmembrane;Glycoprotein;Sodium;Transmembrane helix;Sodium transport;Transport;Membrane;Symport	-	GO:0043226;GO:0006810;GO:0005576;GO:0007568;GO:0022857;GO:0005886;GO:0055085		-	-	11		ANCCAN_00493	3.3e-206	98	303	-	-	-	maker-ANCCEYDFT_Contig345-pred_gff_fgenesh-gene-1.5-mRNA-1	0	93.6	528	-
-	ACEY_06099-1	metIII: Metalloendopeptidase	Y	-	545	Y		22	23	22.5	0	38	40	39	0		IPR000859:CUB domain;IPR001506:Peptidase M12A;IPR003582:ShKT domain;IPR006026:Peptidase, metallopeptidase;IPR017050:Metallopeptidase, nematode;IPR024079:Metallopeptidase, catalytic domain superfamily;IPR034035:Astacin-like metallopeptidase domain;IPR035914:Spermadhesin, CUB domain superfamily;	molecular_function:GO:0004222:metalloendopeptidase activity|biological_process:GO:0006508:proteolysis;biological_process:GO:0006508:proteolysis|molecular_function:GO:0008237:metallopeptidase activity|molecular_function:GO:0008270:zinc ion binding;molecular_function:GO:0008237:metallopeptidase activity;molecular_function:GO:0008237:metallopeptidase activity|biological_process:GO:0018996:molting cy…		-		Zinc metalloproteinase	2.06459	0.86118		metIII	Metalloendopeptidase	3.4.24.21;3.4.24.-	GO:0008270;GO:0004222;GO:0018996	Protease;Metal-binding;Signal;Metalloprotease;Hydrolase;Zinc;EGF-like domain	-	GO:0008233;GO:0043167		Y	0.957	0		ANCCAN_19933	1.4e-239	64	503	-	-	-	maker-ANCCEYDFT_Contig416-augustus-gene-0.28-mRNA-1	0	86.6	584	Y
-	ACEY_16946-1	ttl1: Transthyretin-like family protein	Y	-	232	Y		21	18	19.5	0	65	40	52.5	0		IPR001534:Transthyretin-like;IPR038479:Transthyretin-like superfamily;	cellular_component:GO:0009986:cell surface;		-		-	-	-		ttl1	Transthyretin-like family protein	-	GO:0006811;GO:0005615	Signal	-	GO:0005615		Y	0.939	0		ANCCAN_17044	2.3e-124	74.5	231	Y	-	-	maker-ANCCEYDFT_Contig45-pred_gff_fgenesh-gene-7.1-mRNA-1	9.2e-99	100	138	Y
-	ACEY_07631-1	PPN: Kunitz/Bovine pancreatic trypsin inhibitor domain protein	Y	-	780	Y		21	27	24	0	28	51	39.5	0		IPR002223:Pancreatic trypsin inhibitor Kunitz domain;IPR020901:Proteinase inhibitor I2, Kunitz, conserved site;IPR036880:Pancreatic trypsin inhibitor Kunitz domain superfamily;	molecular_function:GO:0004867:serine-type endopeptidase inhibitor activity;		K23624:385:PAPLN: papilin		-	-	-		PPN	Kunitz/Bovine pancreatic trypsin inhibitor domain protein	-	GO:0008061;GO:0006030;GO:0004867;GO:0008233;GO:0005576	Membrane;Signal;Transmembrane;Transmembrane helix	-	GO:0005576;GO:0030234		Y	0.915	0		ANCCAN_17524	3.5e-248	68	456	-	-	-	maker-ANCCEYDFT_Contig395-pred_gff_snap-gene-0.17-mRNA-1	0	100	649	Y
-	ACEY_09439-1	mtp1: Metalloendopeptidase	Y	-	545	Y		21	22	21.5	0	38	39	38.5	0		IPR000859:CUB domain;IPR001506:Peptidase M12A;IPR003582:ShKT domain;IPR006026:Peptidase, metallopeptidase;IPR017050:Metallopeptidase, nematode;IPR024079:Metallopeptidase, catalytic domain superfamily;IPR034035:Astacin-like metallopeptidase domain;IPR035914:Spermadhesin, CUB domain superfamily;	molecular_function:GO:0004222:metalloendopeptidase activity|biological_process:GO:0006508:proteolysis;biological_process:GO:0006508:proteolysis|molecular_function:GO:0008237:metallopeptidase activity|molecular_function:GO:0008270:zinc ion binding;molecular_function:GO:0008237:metallopeptidase activity;molecular_function:GO:0008237:metallopeptidase activity|biological_process:GO:0018996:molting cy…		-		Zinc metalloproteinase	2.03449	0.854568		mtp1	Metalloendopeptidase	3.4.24.-;3.4.24.21	GO:0004222;GO:0018996;GO:0008270	Hydrolase;EGF-like domain;Protease;Metalloprotease;Zinc;Signal;Metal-binding	-	GO:0008233;GO:0043167		Y	0.957	0		ANCCAN_19933	1e-239	64.2	503	-	-	-	maker-ANCCEYDFT_Contig416-augustus-gene-0.28-mRNA-1	0	84.4	584	-
-	ACEY_00798-1	asp5: Secreted protein 5	Y	Y	422	Y		20	26	23	0	31	61	46	0		IPR001283:Cysteine-rich secretory protein-related;IPR014044:CAP domain;IPR035940:CAP superfamily;	-		-		Secreted protein 5	1.38096	0.662136		asp5	Secreted protein 5	-	GO:0005576	Signal	-	GO:0005576		Y	0.954	0		ANCCAN_12102	2.2e-265	81.3	427	Y	-	-	maker-ANCCEYDFT_Contig56-pred_gff_snap-gene-1.4-mRNA-1	1.5e-234	74.4	407	-
-	ACEY_15252-1	eno: Enolase	-	-	508	Y		20	24	22	0	28	35	31.5	0		IPR000941:Enolase;IPR020809:Enolase, conserved site;IPR020810:Enolase, C-terminal TIM barrel domain;IPR020811:Enolase, N-terminal;IPR029017:Enolase-like, N-terminal;IPR036849:Enolase-like, C-terminal domain superfamily;	cellular_component:GO:0000015:phosphopyruvate hydratase complex|molecular_function:GO:0000287:magnesium ion binding|molecular_function:GO:0004634:phosphopyruvate hydratase activity|biological_process:GO:0006096:glycolytic process;		K01689:712:ENO, eno: enolase [EC:4.2.1.11]		2-phospho-D-glycerate hydro-lyase	0.823128	0.423925		eno	Enolase	4.2.1.11;2.3.1.16;3.4.21.68;3.4.21.73	GO:0043209;GO:0009737;GO:0046686;GO:0010906;GO:0004634;GO:0044822;GO:0030308;GO:0070062;GO:0046982;GO:0009735;GO:0009506;GO:0005737;GO:0043403;GO:0000287;GO:0051020;GO:0001701;GO:0005740;GO:0048046;GO:0010090;GO:0051099;GO:0019897;GO:0003988;GO:0042493;GO:0005811;GO:0009409;GO:0061621;GO:0005615;GO:0019953;GO:0051090;GO:0009615;GO:0000015;GO:0031430;GO:0007568;GO:0006096;GO:0009570;GO:0009416;GO:…	Cytoplasm;Pyruvate;Metal-binding;Repressor;Magnesium;Lyase;Glycogen storage disease;Disease mutation;Phosphoprotein;Allergen;Glycolysis;Transit peptide;Acetylation;Plasminogen activation;Ubl conjugation	Carbohydrate degradation	GO:0034641;GO:0016829;GO:0006091;GO:0005615;GO:0043234;GO:0009790;GO:0051186;GO:0044281;GO:0005829;GO:0005737;GO:0043167;GO:0009056;GO:0005975		-	-	0		ANCCAN_17324	1.6e-316	99.1	434	Y	-	-	maker-ANCCEYDFT_Contig310-pred_gff_fgenesh-gene-0.4-mRNA-1	1e-247	100	341	Y
-	ACEY_15233-2	A.ceylanicum-specific	Y	-	140	Y		20	17	18.5	0	299	250	274.5	0		-	-		-		-	-	-		-	-	-	GO:0016021	Signal	-	-		Y	0.669	1		ANCCAN_18797	3.4e-12	48.3	58	-	-	-	maker-ANCCEYDFT_Contig1899-pred_gff_snap-gene-0.1-mRNA-1	1.8e-58	66.4	128	-
-	ACEY_07579-1	IPR035109:Ancylostoma-associated secreted protein related	Y	-	149	Y		20	18	19	0	68	48	58	0		IPR035109:Ancylostoma-associated secreted protein related;	-		-		-	-	-		-	-	-	GO:0016021	Signal	-	-		Y	0.859	0		ANCCAN_03214	1.7e-45	51	149	-	-	-	maker-ANCCEYDFT_Contig306-augustus-gene-0.35-mRNA-1	1.1e-111	100	149	Y
-	ACEY_08996-1	SCP domain-containing protein	Y	Y	226	Y		20	21	20.5	0	56	55	55.5	0		IPR001283:Cysteine-rich secretory protein-related;IPR014044:CAP domain;IPR035940:CAP superfamily;	-		-		SCP domain-containing protein	0.869381	0.446267		-	SCP-like protein	-	-	Signal	-	-		Y	0.846	1		ANCCAN_24765	1.2e-94	64	189	-	-	-	maker-ANCCEYDFT_Contig381-pred_gff_snap-gene-1.36-mRNA-1	3.3e-156	100	199	Y
-	ACEY_01153-1	asp4: SCP-like protein	Y	Y	487	Y		20	20	20	0	44	43	43.5	0		IPR001283:Cysteine-rich secretory protein-related;IPR014044:CAP domain;IPR035940:CAP superfamily;	-		K24243:64:CRISPLD: cysteine-rich secretory protein LCCL domain-containing		Secreted protein 4	1.24571	0.610638		asp4	SCP-like protein	-	GO:0005576	Signal	-	GO:0005576		Y	0.714	0		ANCCAN_12562	9.6e-172	59.3	472	-	-	-	maker-ANCCEYDFT_Contig67-pred_gff_snap-gene-5.12-mRNA-1	3.1e-52	44.6	193	-
-	ACEY_12033-1	Acey_s0193.g1410: Metalloendopeptidase	-	-	987	Y		20	16	18	0	32	29	30.5	0		-	-		-		-	-	-		Acey_s0193.g1410	Metalloendopeptidase	3.4.24.-	GO:0008270;GO:0018996;GO:0016021;GO:0004222	Transmembrane helix;Protease;Hydrolase;Transmembrane;Zinc;Membrane;Metalloprotease;Metal-binding	-	GO:0008233;GO:0043167		-	-	1		ANCCAN_05050	8.4e-113	66.3	279	Y	-	-	maker-ANCCEYDFT_Contig836-pred_gff_fgenesh-gene-0.2-mRNA-1	1.4e-131	90.2	224	Y
-	ACEY_00075-1	mtp: Metalloendopeptidase	Y	-	438	Y		20	16	18	0	27	25	26	0		IPR000742:EGF-like domain;IPR001506:Peptidase M12A;IPR006026:Peptidase, metallopeptidase;IPR017050:Metallopeptidase, nematode;IPR024079:Metallopeptidase, catalytic domain superfamily;	molecular_function:GO:0004222:metalloendopeptidase activity|biological_process:GO:0006508:proteolysis;biological_process:GO:0006508:proteolysis|molecular_function:GO:0008237:metallopeptidase activity|molecular_function:GO:0008270:zinc ion binding;molecular_function:GO:0008237:metallopeptidase activity;molecular_function:GO:0008237:metallopeptidase activity|biological_process:GO:0018996:molting cy…		-		Zinc metalloproteinase	1.6096	0.740094		mtp	Metalloendopeptidase	3.4.24.-	GO:0004222;GO:0018996;GO:0008270	Metal-binding;Zinc;EGF-like domain;Hydrolase;Signal;Metalloprotease;Protease	-	GO:0043167;GO:0008233		Y	0.718	0		ANCCAN_14227	2.3e-132	47.6	422	-	-	-	maker-ANCCEYDFT_Contig232-augustus-gene-1.21-mRNA-1	5.1e-200	98.5	273	Y
-	ACEY_18293-1	PEPCK: Phosphoenolpyruvate carboxykinase [GTP]	-	-	650	Y		19	30	24.5	0	24	38	31	0		IPR008209:Phosphoenolpyruvate carboxykinase, GTP-utilising;IPR008210:Phosphoenolpyruvate carboxykinase, N-terminal;IPR013035:Phosphoenolpyruvate carboxykinase, C-terminal;IPR018091:Phosphoenolpyruvate carboxykinase, GTP-utilising, conserved site;IPR035077:Phosphoenolpyruvate carboxykinase, C-terminal P-loop domain;IPR035078:Phosphoenolpyruvate carboxykinase, GTP-utilising, N-terminal;	molecular_function:GO:0004611:phosphoenolpyruvate carboxykinase activity|molecular_function:GO:0005525:GTP binding|biological_process:GO:0006094:gluconeogenesis;molecular_function:GO:0004611:phosphoenolpyruvate carboxykinase activity|biological_process:GO:0006094:gluconeogenesis;molecular_function:GO:0004611:phosphoenolpyruvate carboxykinase activity|biological_process:GO:0006094:gluconeogenesis|…		K01596:940:E4.1.1.32, pckA, PCK: phosphoenolpyruvate carboxykinase (GTP) [EC:4.1.1.32]		Phosphoenolpyruvate carboxykinase (GTP)	1.16686	0.578766		PEPCK	Phosphoenolpyruvate carboxykinase [GTP]	4.1.1.49;4.1.1.32	GO:0007568;GO:0051365;GO:0016301;GO:0005739;GO:0032496;GO:0071356;GO:0061402;GO:0009749;GO:0046872;GO:0006090;GO:0071377;GO:0042593;GO:0005525;GO:0071548;GO:0032868;GO:0019003;GO:0004611;GO:0033993;GO:0050801;GO:0032869;GO:0070741;GO:0014823;GO:0046327;GO:0004612;GO:0006475;GO:0004613;GO:0008537;GO:0006094;GO:0071320;GO:0090664;GO:0000287;GO:0070062;GO:0055120;GO:0017144;GO:0031406;GO:1904640;GO:…	Metal-binding;Phosphoprotein;Nucleotide-binding;Manganese;Decarboxylase;Acetylation;Ubl conjugation;Gluconeogenesis;GTP-binding;Transferase;Cytoplasm;Lyase;Kinase;Pyruvate;Transit peptide	Carbohydrate biosynthesis	GO:0005576;GO:0016829;GO:0009058;GO:0005829;GO:0043226;GO:0005739;GO:0016301;GO:0043167;GO:0005975;GO:0044281		-	-	0		ANCCAN_04449	0	97.3	657	Y	-	-	maker-ANCCEYDFT_Contig391-pred_gff_snap-gene-1.11-mRNA-1	0	68.7	627	-
-	ACEY_15233-3	A.ceylanicum-specific	Y	-	140	-		19	19	19	0	343	277	310	0		-	-		-		-	-	-		-	-	-	GO:0016021	Signal	-	-		Y	0.671	1		ANCCAN_18797	4.7e-12	48.3	58	-	-	-	maker-ANCCEYDFT_Contig1899-pred_gff_snap-gene-0.1-mRNA-1	1.2e-58	67.2	128	-
-	ACEY_06130-1	SCP domain-containing protein	Y	Y	233	Y		19	18	18.5	0	67	80	73.5	0		IPR014044:CAP domain;IPR035940:CAP superfamily;	-		-		SCP domain-containing protein	1.06038	0.533564		-	SCP-like protein	-	-	Signal	-	-		Y	0.912	0		ANCCAN_19759	6.4e-119	68.7	227	-	-	-	maker-ANCCEYDFT_Contig169-pred_gff_snap-gene-4.11-mRNA-1	3.4e-124	73.2	235	-
-	ACEY_06897-1	DICVIV_00007: Eukaryotic aspartyl protease	Y	-	428	Y		19	18	18.5	0	57	46	51.5	0		IPR001461:Aspartic peptidase A1 family;IPR001969:Aspartic peptidase, active site;IPR021109:Aspartic peptidase domain superfamily;IPR033121:Peptidase family A1 domain;IPR034164:Pepsin-like domain;	molecular_function:GO:0004190:aspartic-type endopeptidase activity|biological_process:GO:0006508:proteolysis;		-		Aspartic protease 6	1.01989	0.515724		DICVIV_00007	Eukaryotic aspartyl protease	-	GO:0035556;GO:0004383;GO:0004190	Hydrolase;Protease;Signal;Aspartyl protease	-	GO:0008233		Y	0.901	1		ANCCAN_10410	3.4e-117	41.7	436	-	-	-	maker-ANCCEYDFT_Contig318-pred_gff_snap-gene-1.8-mRNA-1	2.2e-314	99.5	410	Y
-	ACEY_01672-1	asp5: SCP-like protein	Y	Y	429	Y		19	16	17.5	0	64	34	49	0		IPR001283:Cysteine-rich secretory protein-related;IPR014044:CAP domain;IPR035940:CAP superfamily;	-		K24836:46:PI15, CRISP8: peptidase inhibitor 15		Secreted protein 5	1.28481	0.625939		asp5	SCP-like protein	-	GO:0005576	Signal	-	GO:0005576		Y	0.98	0		ANCCAN_01701	7.9e-205	80.4	336	Y	-	-	maker-ANCCEYDFT_Contig383-pred_gff_snap-gene-0.6-mRNA-1	1.1e-294	99.2	385	Y
-	ACEY_00848-1	asp4: Secreted protein 4	Y	Y	466	Y		19	20	19.5	0	40	41	40.5	0		IPR001283:Cysteine-rich secretory protein-related;IPR014044:CAP domain;IPR035940:CAP superfamily;	-		-		SCP domain-containing protein	0.665853	0.275132		asp4	Secreted protein 4	-	-	Signal	-	-		Y	0.935	0		ANCCAN_11010	1.3e-166	55.6	504	-	-	-	maker-ANCCEYDFT_Contig178-pred_gff_fgenesh-gene-3.3-mRNA-1	7.9e-42	100	64	Y
-	ACEY_12343-1	Acey_s0206.g1959	Y	-	394	Y		19	17	18	0	40	28	34	0		IPR000742:EGF-like domain;	-		-		EGF-like domain-containing protein	0.715042	0.369891		Acey_s0206.g1959	-	-	-	Coiled coil	-	-		Y	0.901	0		ANCCAN_11149	4.6e-84	59.2	284	Y	-	-	maker-ANCCEYDFT_Contig214-augustus-gene-3.40-mRNA-1	4.3e-133	92.6	203	Y
-	ACEY_13665-1	mtp: Metalloendopeptidase	Y	-	410	Y		19	15	17	0	30	23	26.5	0		IPR001506:Peptidase M12A;IPR006026:Peptidase, metallopeptidase;IPR017050:Metallopeptidase, nematode;IPR024079:Metallopeptidase, catalytic domain superfamily;IPR035914:Spermadhesin, CUB domain superfamily;	molecular_function:GO:0004222:metalloendopeptidase activity|biological_process:GO:0006508:proteolysis;biological_process:GO:0006508:proteolysis|molecular_function:GO:0008237:metallopeptidase activity|molecular_function:GO:0008270:zinc ion binding;molecular_function:GO:0008237:metallopeptidase activity;molecular_function:GO:0008237:metallopeptidase activity|biological_process:GO:0018996:molting cy…		-		Zinc metalloproteinase	0.985394	0.500243		mtp	Metalloendopeptidase	3.4.24.-;3.4.24.21	GO:0018996;GO:0004222;GO:0008270	Metalloprotease;Hydrolase;Signal;Zinc;Metal-binding;Protease;EGF-like domain	-	GO:0008233;GO:0043167		Y	0.74	0		ANCCAN_06389	2.9e-201	81.3	315	Y	-	-	maker-ANCCEYDFT_Contig672-pred_gff_snap-gene-0.14-mRNA-1	1.3e-271	92.7	382	Y
-	ACEY_06769-1	nas-5: Metalloendopeptidase	Y	-	735	Y		19	13	16	0	33	16	24.5	0		IPR001506:Peptidase M12A;IPR006026:Peptidase, metallopeptidase;IPR024079:Metallopeptidase, catalytic domain superfamily;IPR034035:Astacin-like metallopeptidase domain;	molecular_function:GO:0004222:metalloendopeptidase activity|biological_process:GO:0006508:proteolysis;biological_process:GO:0006508:proteolysis|molecular_function:GO:0008237:metallopeptidase activity|molecular_function:GO:0008270:zinc ion binding;molecular_function:GO:0008237:metallopeptidase activity;		-		-	-	-		nas-5	Metalloendopeptidase	3.4.24.-	GO:0004222;GO:0046872;GO:0008270	Hydrolase;Protease;Signal;Metal-binding;Metalloprotease;Zinc	-	GO:0008233;GO:0043167		Y	0.732	0		ANCCAN_07431	3e-114	73.4	233	Y	-	-	maker-ANCCEYDFT_Contig51-pred_gff_snap-gene-2.5-mRNA-1	1.3e-160	97.3	223	Y
-	ACEY_02230-1	NECAME_13897: SCP-like protein	Y	Y	476	Y		18	27	22.5	0	23	81	52	0		IPR001283:Cysteine-rich secretory protein-related;IPR014044:CAP domain;IPR018244:Allergen V5/Tpx-1-related, conserved site;IPR035940:CAP superfamily;	cellular_component:GO:0005576:extracellular region;		-		SCP domain-containing protein	0.7253	0.375129		NECAME_13897	SCP-like protein	-	GO:0005576	Signal	-	GO:0005576		Y	0.937	0		ANCCAN_06587	4.9e-129	58.1	406	Y	-	-	maker-ANCCEYDFT_Contig84-pred_gff_snap-mRNA-6.10-mRNA-1	6.2e-175	94	298	Y
-	ACEY_13385-1	NECAME_00427: Eukaryotic aspartyl protease	Y	-	392	Y		18	18	18	0	33	31	32	0		IPR001461:Aspartic peptidase A1 family;IPR021109:Aspartic peptidase domain superfamily;IPR033121:Peptidase family A1 domain;IPR034164:Pepsin-like domain;	molecular_function:GO:0004190:aspartic-type endopeptidase activity|biological_process:GO:0006508:proteolysis;		K01381:34:PEP4: saccharopepsin [EC:3.4.23.25]		Eukaryotic aspartyl protease	0.972447	0.494365		NECAME_00427	Eukaryotic aspartyl protease	-	GO:0004190	Aspartyl protease;Protease;Signal;Hydrolase	-	GO:0008233		Y	0.752	0		ANCCAN_00835	1.5e-97	42.2	358	-	-	-	maker-ANCCEYDFT_Contig184-pred_gff_snap-gene-1.15-mRNA-1	1.5e-97	100	131	Y
-	ACEY_02017-1	Acey_s0009.g591	Y	-	118	-		18	13	15.5	0	200	206	203	0		-	-		-		-	-	-		Acey_s0009.g591	-	-	-	Signal	-	-		Y	0.789	0		-	-	-	-	-	-	-	maker-ANCCEYDFT_Contig162-augustus-gene-0.19-mRNA-1	9.9e-57	92.1	89	Y
-	ACEY_02018-1	Acey_s0009.g591	-	-	155	Y		18	15	16.5	0	183	186	184.5	0		-	-		-		-	-	-		Acey_s0009.g591	-	-	-	Signal	-	-		-	-	0		-	-	-	-	-	-	-	maker-ANCCEYDFT_Contig162-augustus-gene-0.19-mRNA-1	5.9e-56	92.1	89	-
-	ACEY_17268-1	SCP domain-containing protein	Y	Y	137	Y		18	22	20	0	170	158	164	0		IPR014044:CAP domain;IPR035940:CAP superfamily;	-		-		SCP domain-containing protein	1.10776	0.553982		-	-	-	-	-	-	-		Y	0.84	0		ANCCAN_06568	9e-24	39.9	138	-	-	-	maker-ANCCEYDFT_Contig84-pred_gff_snap-gene-3.6-mRNA-1	1.7e-93	100	130	Y
-	ACEY_16128-1	Acey_s0477.g2178: SCP-like protein	Y	Y	217	Y		18	15	16.5	0	92	57	74.5	0		IPR001283:Cysteine-rich secretory protein-related;IPR014044:CAP domain;IPR035940:CAP superfamily;	-		-		SCP domain-containing protein	0.891264	0.456673		Acey_s0477.g2178	SCP-like protein	-	-	Signal	-	-		Y	0.85	0		ANCCAN_25987	6.8e-126	83.9	192	-	-	-	maker-ANCCEYDFT_Contig974-augustus-gene-0.18-mRNA-1	6.6e-112	98.6	148	-
-	ACEY_00844-1	asp4: SCP-like protein	Y	Y	443	Y		18	17	17.5	0	68	74	71	0		IPR001283:Cysteine-rich secretory protein-related;IPR014044:CAP domain;IPR035940:CAP superfamily;	-		K24243:47:CRISPLD: cysteine-rich secretory protein LCCL domain-containing		SCP domain-containing protein	0.693771	0.339205		asp4	SCP-like protein	-	-	Signal	-	-		Y	0.913	0		ANCCAN_11010	6.2e-196	57.3	501	-	-	-	maker-ANCCEYDFT_Contig383-pred_gff_snap-gene-0.7-mRNA-1	8.4e-45	30.5	430	-
-	ACEY_11047-1	catB: Peptidase C1A domain containing protein	-	-	312	Y		18	17	17.5	0	57	56	56.5	0		IPR000668:Peptidase C1A, papain C-terminal;IPR025660:Cysteine peptidase, histidine active site;IPR025661:Cysteine peptidase, asparagine active site;IPR038765:Papain-like cysteine peptidase superfamily;	biological_process:GO:0006508:proteolysis|molecular_function:GO:0008234:cysteine-type peptidase activity;		K01363:218:CTSB: cathepsin B [EC:3.4.22.1]		Papain family cysteine protease	0.793408	0.409322		catB	Peptidase C1A domain containing protein	3.4.22.1;3.4.22.-	GO:0005901;GO:0036021;GO:0005730;GO:0006914;GO:0071260;GO:0070062;GO:0014075;GO:0042981;GO:0042383;GO:0009611;GO:0006508;GO:0005085;GO:0045471;GO:0046718;GO:0007264;GO:0007519;GO:0016324;GO:0051603;GO:0043231;GO:0004197;GO:0005764;GO:0005739;GO:0016651;GO:0042277;GO:0050790;GO:0005615;GO:0008234;GO:0043394;GO:0007283;GO:0009749;GO:0009897;GO:0097067;GO:0030855;GO:0030574;GO:0014070;GO:0031101;GO:…	Zymogen;Protease;Glycoprotein;Disulfide bond;Signal;Thiol protease;Hydrolase;Lysosome;Acetylation	-	GO:0030154;GO:0005730;GO:0016023;GO:0043226;GO:0005739;GO:0005764;GO:0008233;GO:0005615;GO:0048856;GO:0040007;GO:0000003;GO:0009056;GO:0005576;GO:0044403;GO:0005773		-	-	0		ANCCAN_06644	2.7e-137	83.8	204	-	-	-	maker-ANCCEYDFT_Contig259-pred_gff_snap-gene-0.21-mRNA-1	3.5e-154	93.1	204	-
-	ACEY_00846-1	asp4: SCP-like protein	Y	Y	466	Y		18	19	18.5	0	39	43	41	0		IPR001283:Cysteine-rich secretory protein-related;IPR014044:CAP domain;IPR035940:CAP superfamily;	-		K24243:63:CRISPLD: cysteine-rich secretory protein LCCL domain-containing		SCP domain-containing protein	0.670792	0.286467		asp4	SCP-like protein	-	-	Signal	-	-		Y	0.8	0		ANCCAN_11010	1.6e-187	56.9	501	-	-	-	maker-ANCCEYDFT_Contig178-pred_gff_fgenesh-gene-3.5-mRNA-1	2.1e-82	46.1	349	Y
-	ACEY_02153-1	Acey_s0010.g882: Metalloendopeptidase	Y	-	622	Y		18	18	18	0	32	41	36.5	0		IPR000859:CUB domain;IPR001506:Peptidase M12A;IPR006026:Peptidase, metallopeptidase;IPR024079:Metallopeptidase, catalytic domain superfamily;IPR035914:Spermadhesin, CUB domain superfamily;	molecular_function:GO:0004222:metalloendopeptidase activity|biological_process:GO:0006508:proteolysis;biological_process:GO:0006508:proteolysis|molecular_function:GO:0008237:metallopeptidase activity|molecular_function:GO:0008270:zinc ion binding;molecular_function:GO:0008237:metallopeptidase activity;		-		Zinc metalloproteinase	0.958716	0.488092		Acey_s0010.g882	Metalloendopeptidase	3.4.24.-	GO:0018996;GO:0008270;GO:0004222	Hydrolase;Protease;Signal;Zinc;EGF-like domain;Metalloprotease;Metal-binding	-	GO:0008233;GO:0043167		Y	0.61	1		ANCCAN_05358	2.3e-103	55.3	291	-	-	-	maker-ANCCEYDFT_Contig22-pred_gff_snap-gene-8.22-mRNA-1	1.1e-140	55.4	410	-
-	ACEY_11384-1	PRSS16: Serine carboxypeptidase S28	Y	-	1102	Y		18	17	17.5	0	29	27	28	0		IPR008758:Peptidase S28;IPR029058:Alpha/Beta hydrolase fold;IPR042269:Serine carboxypeptidase S28, SKS domain;	biological_process:GO:0006508:proteolysis|molecular_function:GO:0008236:serine-type peptidase activity;		-		-	-	-		PRSS16	Serine carboxypeptidase S28	-	GO:0004180;GO:0004185;GO:0006508;GO:0008236;GO:0008239	Carboxypeptidase;Hydrolase;Protease;Signal	-	GO:0008233		Y	0.677	0		ANCCAN_08494	0	50.5	1042	-	-	-	maker-ANCCEYDFT_Contig196-pred_gff_snap-gene-1.7-mRNA-1	0	89.6	1139	Y
-	ACEY_00796-1	asp5: SCP-like protein	Y	Y	417	Y		18	17	17.5	0	24	24	24	0		IPR001283:Cysteine-rich secretory protein-related;IPR014044:CAP domain;IPR035940:CAP superfamily;	-		-		Secreted protein 5	1.42628	0.6785		asp5	SCP-like protein	-	GO:0005576	Signal	-	GO:0005576		Y	0.932	0		ANCCAN_12099	7.5e-244	76.8	414	-	-	-	maker-ANCCEYDFT_Contig56-pred_gff_snap-gene-1.4-mRNA-1	1.2e-312	100	401	Y
-	ACEY_17181-1	gcp7: Peptidase C1A domain containing protein	-	-	1053	Y		18	19	18.5	0	23	22	22.5	0		IPR000169:Cysteine peptidase, cysteine active site;IPR000668:Peptidase C1A, papain C-terminal;IPR025660:Cysteine peptidase, histidine active site;IPR025661:Cysteine peptidase, asparagine active site;IPR038765:Papain-like cysteine peptidase superfamily;	biological_process:GO:0006508:proteolysis|molecular_function:GO:0008234:cysteine-type peptidase activity;		K01363:258:CTSB: cathepsin B [EC:3.4.22.1]		-	-	-		gcp7	Peptidase C1A domain containing protein	3.4.-.-;3.4.22.-	GO:0004197;GO:0005615;GO:0005730;GO:0005764;GO:0006508;GO:0008234;GO:0016651;GO:0019233;GO:0030574;GO:0030855;GO:0031101;GO:0035071;GO:0046697;GO:0046718;GO:0048102;GO:0048471;GO:0050790;GO:0051603;GO:0070062;GO:0097067;GO:0098595	Disulfide bond;Glycoprotein;Hydrolase;Protease;Signal;Thiol protease;Zymogen	-	GO:0005615;GO:0005730;GO:0005764;GO:0008233;GO:0009056;GO:0030154;GO:0048856		-	-	1		ANCCAN_06616	8.7e-225	87.8	337	Y	-	-	maker-ANCCEYDFT_Contig327-pred_gff_fgenesh-gene-1.1-mRNA-1	6.7e-247	99.4	341	Y
-	ACEY_14462-1	ald: Fructose-bisphosphate aldolase	Y	-	400	Y		17	17	17	0	25	27	26	0		IPR000741:Fructose-bisphosphate aldolase, class-I;IPR013785:Aldolase-type TIM barrel;IPR029768:Fructose-bisphosphate aldolase class-I active site;	molecular_function:GO:0003824:catalytic activity;molecular_function:GO:0004332:fructose-bisphosphate aldolase activity|biological_process:GO:0006096:glycolytic process;		K01623:510:ALDO: fructose-bisphosphate aldolase, class I [EC:4.1.2.13]		Fructose-bisphosphate aldolase	1.11879	0.558668		ald	Fructose-bisphosphate aldolase	4.1.2.13	GO:0010243;GO:0005720;GO:0043200;GO:0006754;GO:0030018;GO:0031093;GO:0031674;GO:0001889;GO:0030017;GO:0004707;GO:0014070;GO:0003779;GO:0030868;GO:0034451;GO:0005815;GO:0042802;GO:0070061;GO:0005764;GO:0042594;GO:0031100;GO:0032496;GO:0030867;GO:0007568;GO:0007095;GO:0032781;GO:0002576;GO:0015629;GO:0070072;GO:0070062;GO:0051290;GO:0042493;GO:0055120;GO:0031210;GO:0006000;GO:0046716;GO:0030855;GO:…	Glycolysis;Ubl conjugation;Cytoskeleton;Lyase;Glycogen storage disease;Hereditary hemolytic anemia;Acetylation;Allergen;Disease mutation;Schiff base;Isopeptide bond;Phosphoprotein	Carbohydrate degradation	GO:0009056;GO:0008092;GO:0005737;GO:0043226;GO:0044281;GO:0005615;GO:0005975;GO:0034641;GO:0051186;GO:0006091;GO:0016829;GO:0000228;GO:0005576;GO:0005764;GO:0005815		Y	0.965	0		ANCCAN_16247	3e-289	98.8	400	Y	-	-	maker-ANCCEYDFT_Contig448-pred_gff_snap-gene-1.6-mRNA-1	2.8e-267	100	366	Y
-	ACEY_01961-1	asp6: Secreted protein 6	Y	Y	445	Y		17	17	17	0	75	80	77.5	0		IPR001283:Cysteine-rich secretory protein-related;IPR014044:CAP domain;IPR035940:CAP superfamily;	-		-		SCP domain-containing protein	0.780579	0.402959		asp6	Secreted protein 6	-	GO:0016021	Signal	-	-		Y	0.933	0		ANCCAN_07062	3.8e-166	56.1	465	-	-	-	maker-ANCCEYDFT_Contig826-pred_gff_snap-gene-0.14-mRNA-1	3.1e-170	56.8	444	-
-	ACEY_09229-1	Acey_s0102.g3450: Tissue inhibitor of metalloproteinase	-	-	512	Y		17	20	18.5	0	37	42	39.5	0		IPR001134:Netrin domain;IPR001820:Protease inhibitor I35 (TIMP);IPR008993:Tissue inhibitor of metalloproteinases-like, OB-fold;	molecular_function:GO:0005515:protein binding;molecular_function:GO:0008191:metalloendopeptidase inhibitor activity;		K22583:64:TIMP2: metalloproteinase inhibitor 2		-	-	-		Acey_s0102.g3450	Tissue inhibitor of metalloproteinase	-	GO:0008237;GO:0005576;GO:0008191	Metalloprotease;Disulfide bond;Signal;Secreted	-	GO:0030234;GO:0005576		-	-	0		ANCCAN_04693	1.5e-66	62.5	160	-	-	-	maker-ANCCEYDFT_Contig88-pred_gff_fgenesh-gene-2.1-mRNA-1	8.2e-129	100	177	Y
-	ACEY_02154-1	ANCCEY_01618: Metalloendopeptidase	-	-	403	Y		17	16	16.5	0	40	38	39	0		IPR001506:Peptidase M12A;IPR006026:Peptidase, metallopeptidase;IPR017050:Metallopeptidase, nematode;IPR024079:Metallopeptidase, catalytic domain superfamily;	molecular_function:GO:0004222:metalloendopeptidase activity|biological_process:GO:0006508:proteolysis;biological_process:GO:0006508:proteolysis|molecular_function:GO:0008237:metallopeptidase activity|molecular_function:GO:0008270:zinc ion binding;molecular_function:GO:0008237:metallopeptidase activity;molecular_function:GO:0008237:metallopeptidase activity|biological_process:GO:0018996:molting cy…		-		Zinc metalloproteinase	1.22071	0.60068		ANCCEY_01618	Metalloendopeptidase	3.4.24.-	GO:0004222;GO:0018996;GO:0008270;GO:0046872	Protease;Hydrolase;Metal-binding;Metalloprotease;Zinc;Signal	-	GO:0008233;GO:0043167		-	-	0		ANCCAN_05358	6.1e-108	53	279	Y	-	-	maker-ANCCEYDFT_Contig22-pred_gff_snap-gene-8.22-mRNA-1	2.2e-238	83.2	394	Y
-	ACEY_00976-1	asp1: SCP-like protein	Y	Y	434	Y		17	13	15	0	36	23	29.5	0		IPR001283:Cysteine-rich secretory protein-related;IPR002413:Venom allergen 5-like;IPR014044:CAP domain;IPR018244:Allergen V5/Tpx-1-related, conserved site;IPR035940:CAP superfamily;	cellular_component:GO:0005576:extracellular region;		-		Ancylostoma secreted protein 1	2.05647	0.859416		asp1	SCP-like protein	-	GO:0005576	Secreted;Signal	-	GO:0005576		Y	0.753	0		ANCCAN_17690	1.4e-275	82.6	437	Y	-	-	maker-ANCCEYDFT_Contig602-pred_gff_snap-gene-0.10-mRNA-1	0	98.2	442	Y
-	ACEY_01479-1	Acey_s0006.g3048	Y	-	675	Y		17	20	18.5	0	28	29	28.5	0		IPR000742:EGF-like domain;IPR002919:Trypsin Inhibitor-like, cysteine rich domain;IPR006212:Furin-like repeat;IPR036084:Serine protease inhibitor-like superfamily;	-		-		-	-	-		Acey_s0006.g3048	-	-	GO:0016021	Signal	-	-		Y	0.698	0		ANCCAN_03879	6.5e-138	55.5	357	Y	-	-	maker-ANCCEYDFT_Contig311-pred_gff_fgenesh-mRNA-2.20-mRNA-1	0	92.7	482	Y
-	ACEY_01157-1	asp4: Secreted protein 4	Y	Y	430	Y		17	19	18	0	26	26	26	0		IPR001283:Cysteine-rich secretory protein-related;IPR014044:CAP domain;IPR035940:CAP superfamily;	-		-		SCP domain-containing protein	0.688413	0.326909		asp4	Secreted protein 4	-	-	Signal	-	-		Y	0.953	0		ANCCAN_01488	6.4e-137	50.5	461	-	-	-	maker-ANCCEYDFT_Contig178-pred_gff_snap-mRNA-2.15-mRNA-1	8e-52	61.7	128	-
-	ACEY_13355-1	SCP domain-containing protein	Y	Y	428	Y		17	11	14	0	27	16	21.5	0		IPR001283:Cysteine-rich secretory protein-related;IPR014044:CAP domain;IPR035940:CAP superfamily;	-		-		SCP domain-containing protein	0.813411	0.419172		-	-	-	-	Signal	-	-		Y	0.898	0		ANCCAN_11519	4.6e-151	60.2	354	Y	-	-	maker-ANCCEYDFT_Contig365-pred_gff_fgenesh-gene-1.6-mRNA-1	1.3e-220	100	283	Y
-	ACEY_13337-1	OESDEN_15678: Lectin C-type domain protein	Y	-	382	Y		17	15	16	0	22	17	19.5	0		IPR001304:C-type lectin-like;IPR002035:von Willebrand factor, type A;IPR016186:C-type lectin-like/link domain superfamily;IPR016187:C-type lectin fold;IPR036465:von Willebrand factor A-like domain superfamily;	-		-		von Willebrand factor type A domain protein (Fragment)	0.764356	0.394861		OESDEN_15678	Lectin C-type domain protein	-	-	Disulfide bond;Signal	-	-		Y	0.804	0		ANCCAN_11613	9e-187	68.7	358	-	-	-	maker-ANCCEYDFT_Contig145-pred_gff_snap-mRNA-4.12-mRNA-1	3.5e-167	95.5	245	Y
-	ACEY_17205-1	OESDEN_18431: Lectin C-type domain protein	Y	-	616	Y		17	11	14	0	20	11	15.5	0		IPR001304:C-type lectin-like;IPR002035:von Willebrand factor, type A;IPR016186:C-type lectin-like/link domain superfamily;IPR016187:C-type lectin fold;IPR036465:von Willebrand factor A-like domain superfamily;	-		K08132:26:COL12A: collagen type XII alpha		-	-	-		OESDEN_18431	Lectin C-type domain protein	-	-	Disulfide bond;Signal	-	-		Y	0.921	0		ANCCAN_21887	3.4e-173	77.1	314	Y	-	-	maker-ANCCEYDFT_Contig14-pred_gff_snap-mRNA-0.1-mRNA-1	8.3e-136	71.1	308	Y
-	ACEY_01574-1	groL: Heat shock protein 60	-	-	566	Y		17	7	12	0	19	7	13	0		IPR001844:Chaperonin Cpn60;IPR002423:Chaperonin Cpn60/TCP-1 family;IPR018370:Chaperonin Cpn60, conserved site;IPR027409:GroEL-like apical domain superfamily;IPR027410:TCP-1-like chaperonin intermediate domain superfamily;IPR027413:GroEL-like equatorial domain superfamily;	molecular_function:GO:0005524:ATP binding|biological_process:GO:0006457:protein folding;molecular_function:GO:0005524:ATP binding|molecular_function:GO:0016887:ATP hydrolysis activity;biological_process:GO:0042026:protein refolding;		K04077:794:groEL, HSPD1: chaperonin GroEL		Chaperonin homolog Hsp-60, mitochondrial (inferred by orthology to a C. elegans protein)	1.07376	0.53938		groL	Heat shock protein 60	-	GO:0042110;GO:0042645;GO:0005759;GO:0002039;GO:0007286;GO:0006457;GO:0034605;GO:0043032;GO:0002755;GO:0045041;GO:0043066;GO:0034514;GO:0005905;GO:0044822;GO:0030707;GO:0031966;GO:0043065;GO:0032755;GO:0003755;GO:0050821;GO:0007283;GO:0031101;GO:0042113;GO:0009792;GO:0008134;GO:0032727;GO:0005769;GO:0032729;GO:0002842;GO:0016887;GO:0003697;GO:0009408;GO:0043209;GO:0009735;GO:0005875;GO:0005524;GO:…	Nucleotide-binding;Chaperone;Nucleosome core;Disease mutation;ATP-binding;Neurodegeneration;Chromosome;Leukodystrophy;Differentiation;Oogenesis;Acetylation;Transit peptide;Rotamase;Isomerase;Stress response;Hereditary spastic paraplegia;Developmental protein;Coiled coil;Spermatogenesis;Mitochondrion	-	GO:0055085;GO:0009790;GO:0005739;GO:0005811;GO:0005737;GO:0006605;GO:0005768;GO:0007005;GO:0051604;GO:0048856;GO:0051082;GO:0006461;GO:0008134;GO:0016887;GO:0006457;GO:0006950;GO:0016023		-	-	0		ANCCAN_09853	0	99.3	566	Y	-	-	maker-ANCCEYDFT_Contig160-pred_gff_snap-gene-3.3-mRNA-1	0	100	566	Y
-	ACEY_07461-1	lys-3: Lysozyme-3	-	-	315	Y		16	11	13.5	0	46	28	37	0		IPR002053:Glycoside hydrolase, family 25;IPR017853:Glycoside hydrolase superfamily;	molecular_function:GO:0003796:lysozyme activity|biological_process:GO:0009253:peptidoglycan catabolic process|biological_process:GO:0016998:cell wall macromolecule catabolic process;		-		Lysozyme-3	2.33473	0.911632		lys-3	Lysozyme-3	3.2.1.17	GO:0009253;GO:0050830;GO:0045087;GO:0016998;GO:0050832;GO:0003796;GO:0031410;GO:0045177;GO:0050829;GO:1990169;GO:0005975	Stress response;Signal	-	GO:0005975;GO:0002376		-	-	0		ANCCAN_07322	8.8e-157	81.6	255	Y	-	-	maker-ANCCEYDFT_Contig335-pred_gff_fgenesh-gene-2.5-mRNA-1	1.4e-187	98.4	255	Y
-	ACEY_07349-1	lec-5: Galectin	Y	-	318	Y		16	24	20	0	23	49	36	0		IPR001079:Galectin, carbohydrate recognition domain;IPR013320:Concanavalin A-like lectin/glucanase domain superfamily;IPR044156:Galectin-like;	molecular_function:GO:0030246:carbohydrate binding;		-		Galectin	1.37631	0.660433		lec-5	Galectin	-	GO:0045121;GO:0007155;GO:0030246	Lectin;Signal	-	GO:0005886;GO:0008233;GO:0007155		Y	0.873	0		ANCCAN_18161	8.3e-225	92.9	337	Y	-	-	maker-ANCCEYDFT_Contig25-augustus-gene-6.42-mRNA-1	1.5e-225	93.8	336	Y
-	ACEY_14271-1	ANCCEY_04406: Tissue inhibitor of metalloproteinase	Y	-	236	Y		16	17	16.5	0	45	54	49.5	0		IPR001134:Netrin domain;IPR001820:Protease inhibitor I35 (TIMP);IPR008993:Tissue inhibitor of metalloproteinases-like, OB-fold;	molecular_function:GO:0005515:protein binding;molecular_function:GO:0008191:metalloendopeptidase inhibitor activity;		-		NTR domain-containing protein	1.22727	0.603303		ANCCEY_04406	Tissue inhibitor of metalloproteinase	-	GO:0008191;GO:0008237;GO:0005576	Signal;Secreted;Metalloprotease;Disulfide bond	-	GO:0030234;GO:0005576		Y	0.648	0		ANCCAN_04693	2.1e-54	56.3	158	-	-	-	maker-ANCCEYDFT_Contig88-pred_gff_snap-gene-2.17-mRNA-1	2e-130	95.2	187	Y
-	ACEY_11046-1	CP1: Cathepsin B-like proteinase 1	Y	-	343	Y		16	16	16	0	50	46	48	0		IPR000169:Cysteine peptidase, cysteine active site;IPR000668:Peptidase C1A, papain C-terminal;IPR025660:Cysteine peptidase, histidine active site;IPR025661:Cysteine peptidase, asparagine active site;IPR038765:Papain-like cysteine peptidase superfamily;	biological_process:GO:0006508:proteolysis|molecular_function:GO:0008234:cysteine-type peptidase activity;		K01363:280:CTSB: cathepsin B [EC:3.4.22.1]		Papain family cysteine protease	0.906748	0.463974		CP1	Cathepsin B-like proteinase 1	3.4.22.1;3.4.22.-	GO:0030574;GO:0014070;GO:0031101;GO:0097067;GO:0009897;GO:0030855;GO:0043394;GO:0007283;GO:0009749;GO:0060548;GO:0005518;GO:0002224;GO:0043434;GO:0046697;GO:0042470;GO:0048471;GO:0070670;GO:0046718;GO:0045471;GO:0007519;GO:0016324;GO:0051603;GO:0009611;GO:0042383;GO:0006508;GO:0006914;GO:0071260;GO:0014075;GO:0070062;GO:0042981;GO:0036021;GO:0005901;GO:0005730;GO:0005615;GO:0008234;GO:0016651;GO:…	Acetylation;Hydrolase;Lysosome;Signal;Disulfide bond;Thiol protease;Protease;Zymogen;Glycoprotein	-	GO:0016023;GO:0005730;GO:0030154;GO:0005615;GO:0048856;GO:0008233;GO:0005764;GO:0043226;GO:0009056;GO:0000003;GO:0040007;GO:0044403;GO:0005576		Y	0.875	0		ANCCAN_06644	8.5e-226	81.3	343	Y	-	-	maker-ANCCEYDFT_Contig259-pred_gff_snap-gene-0.21-mRNA-1	5e-257	98.5	329	Y
-	ACEY_05674-1	nec: Necpain	Y	-	348	Y		16	17	16.5	0	35	38	36.5	0		IPR000169:Cysteine peptidase, cysteine active site;IPR000668:Peptidase C1A, papain C-terminal;IPR025660:Cysteine peptidase, histidine active site;IPR025661:Cysteine peptidase, asparagine active site;IPR038765:Papain-like cysteine peptidase superfamily;	biological_process:GO:0006508:proteolysis|molecular_function:GO:0008234:cysteine-type peptidase activity;		K01363:311:CTSB: cathepsin B [EC:3.4.22.1]		Papain family cysteine protease	1.14219	0.568512		nec	Necpain	3.4.22.1;3.4.22.-;3.4.-.-	GO:0030855;GO:0048102;GO:0008234;GO:0030574;GO:0048471;GO:0097067;GO:0035071;GO:0005615;GO:0019233;GO:0070062;GO:0046697;GO:0005764;GO:0016651;GO:0098595;GO:0004197;GO:0046718;GO:0006508;GO:0050790;GO:0031101;GO:0051603;GO:0005730	Signal;Glycoprotein;Zymogen;Protease;Thiol protease;Hydrolase	-	GO:0048856;GO:0040007;GO:0008233;GO:0009056;GO:0005730;GO:0030154;GO:0005615;GO:0005764		Y	0.942	0		ANCCAN_01684	8.9e-189	71.4	332	Y	-	-	maker-ANCCEYDFT_Contig383-pred_gff_fgenesh-gene-1.12-mRNA-1	1e-174	100	218	Y
-	ACEY_05548-1	mtp1: Metalloendopeptidase	-	-	470	Y		16	19	17.5	0	30	38	34	0		IPR001506:Peptidase M12A;IPR006026:Peptidase, metallopeptidase;IPR017050:Metallopeptidase, nematode;IPR024079:Metallopeptidase, catalytic domain superfamily;IPR035914:Spermadhesin, CUB domain superfamily;	molecular_function:GO:0004222:metalloendopeptidase activity|biological_process:GO:0006508:proteolysis;biological_process:GO:0006508:proteolysis|molecular_function:GO:0008237:metallopeptidase activity|molecular_function:GO:0008270:zinc ion binding;molecular_function:GO:0008237:metallopeptidase activity;molecular_function:GO:0008237:metallopeptidase activity|biological_process:GO:0018996:molting cy…		-		Zinc metalloproteinase	1.926	0.829095		mtp1	Metalloendopeptidase	3.4.24.-	GO:0008270;GO:0018996;GO:0004222	EGF-like domain;Signal;Protease;Hydrolase;Metal-binding;Metalloprotease;Zinc	-	GO:0008233;GO:0043167		-	-	0		ANCCAN_14227	1.9e-131	55.9	358	-	-	-	maker-ANCCEYDFT_Contig232-augustus-gene-1.23-mRNA-1	1.5e-160	59.2	431	Y
-	ACEY_00794-1	asp5: SCP-like protein	Y	Y	691	-		16	20	18	0	27	36	31.5	0		IPR001283:Cysteine-rich secretory protein-related;IPR004245:Protein of unknown function DUF229;IPR014044:CAP domain;IPR035940:CAP superfamily;	-		-		-	-	-		asp5	SCP-like protein	-	GO:0008152;GO:0005576;GO:0003824	Transmembrane;Signal;Membrane;Transmembrane helix	-	GO:0005576		Y	0.95	0		ANCCAN_12099	4e-259	86.4	396	Y	-	-	maker-ANCCEYDFT_Contig56-pred_gff_snap-gene-1.21-mRNA-1	2.9e-287	100	383	Y
-	ACEY_17274-1	HYAL4: Hyaluronidase	-	-	411	Y		16	13	14.5	0	33	27	30	0		IPR000742:EGF-like domain;IPR013785:Aldolase-type TIM barrel;IPR017853:Glycoside hydrolase superfamily;IPR018155:Hyaluronidase;	molecular_function:GO:0003824:catalytic activity;molecular_function:GO:0004415:hyalurononglucosaminidase activity|biological_process:GO:0005975:carbohydrate metabolic process;		K01197:230:hya: hyaluronoglucosaminidase [EC:3.2.1.35]		Hyaluronidase	1.11945	0.558943		HYAL4	Hyaluronidase	3.2.1.35	GO:0004415;GO:0005975	Glycosidase;Hydrolase;Signal	-	GO:0005975;GO:0016798		-	-	1		ANCCAN_21666	1.4e-220	72.7	392	Y	-	-	maker-ANCCEYDFT_Contig591-pred_gff_snap-gene-0.12-mRNA-1	2.3e-241	90.2	356	Y
-	ACEY_18304-1	K11140:30:ANPEP, CD13: aminopeptidase N [EC:3.4.11.2]	-	-	479	Y		16	15	15.5	0	25	17	21	0		IPR024571:ERAP1-like C-terminal domain;	-		K11140:30:ANPEP, CD13: aminopeptidase N [EC:3.4.11.2]		-	-	-		-	Peptidase family M1	-	GO:0006508;GO:0008237;GO:0008270	-	-	GO:0008233;GO:0043167		-	-	0		ANCCAN_20532	1.8e-287	80.1	478	-	-	-	maker-ANCCEYDFT_Contig64-pred_gff_snap-gene-6.14-mRNA-1	8.5e-139	47.7	453	-
-	ACEY_08077-1	Acey_s0077.g1100: von Willebrand factor type A domain protein	Y	-	399	Y		16	10	13	0	18	11	14.5	0		IPR001304:C-type lectin-like;IPR002035:von Willebrand factor, type A;IPR016186:C-type lectin-like/link domain superfamily;IPR016187:C-type lectin fold;IPR036465:von Willebrand factor A-like domain superfamily;	-		-		von Willebrand factor type A domain protein	0.720294	0.372575		Acey_s0077.g1100	von Willebrand factor type A domain protein	-	-	Disulfide bond;Signal	-	-		Y	0.907	0		ANCCAN_03756	6.9e-89	63.4	205	Y	-	-	maker-ANCCEYDFT_Contig11-augustus-gene-11.22-mRNA-1	5.8e-58	100	86	Y
-	ACEY_06248-1	asp5: Secreted protein 5	Y	Y	423	Y		16	10	13	0	18	11	14.5	0		IPR001283:Cysteine-rich secretory protein-related;IPR014044:CAP domain;IPR018244:Allergen V5/Tpx-1-related, conserved site;IPR035940:CAP superfamily;	cellular_component:GO:0005576:extracellular region;		-		Secreted protein 5	1.3839	0.663214		asp5	Secreted protein 5	-	GO:0005576	Signal	-	GO:0005576		Y	0.916	0		ANCCAN_04745	3.4e-147	51.1	397	-	-	-	maker-ANCCEYDFT_Contig23-pred_gff_snap-mRNA-10.10-mRNA-1	2.2e-198	96.4	274	Y
-	ACEY_02862-1	CNDP2: Cytosolic non-specific dipeptidase	-	-	494	Y		16	8	12	0	18	8	13	0		IPR001261:ArgE/DapE/ACY1/CPG2/YscS, conserved site;IPR002933:Peptidase M20;IPR011650:Peptidase M20, dimerisation domain;IPR017153:Cytosolic nonspecific dipeptidase/DUG1;	molecular_function:GO:0016787:hydrolase activity;molecular_function:GO:0070573:metallodipeptidase activity;		K08660:480:CNDP2: cytosolic nonspecific dipeptidase [EC:3.4.13.18]		cytosolic non-specific dipeptidase	1.77571	0.789551		CNDP2	Cytosolic non-specific dipeptidase	3.4.13.18;3.4.13.5;3.4.-.-;3.-.-.-;3.4.13.-;3.5.1.18;3.4.13.20	GO:0000096;GO:0005654;GO:0046872;GO:0005829;GO:0070573;GO:0034701;GO:0008237;GO:0005737;GO:0023052;GO:0016805;GO:0006750;GO:0008242;GO:0070062;GO:0006751;GO:0102008;GO:0032268;GO:0009014;GO:0004180	Carboxypeptidase;Manganese;Metalloprotease;Metal-binding;Phosphoprotein;Hydrolase;Signal;Dipeptidase;Acetylation;Cytoplasm;Protease	-	GO:0005654;GO:0034641;GO:0005737;GO:0005829;GO:0009058;GO:0008233;GO:0005576;GO:0043226;GO:0006790;GO:0043167;GO:0044281		-	-	0		ANCCAN_00010	0	95.4	476	Y	-	-	maker-ANCCEYDFT_Contig19-augustus-gene-5.30-mRNA-1	0	99.4	466	Y
-	ACEY_00366-1	eef2: Elongation factor 2	-	-	910	Y		16	4	10	0	19	4	11.5	0		IPR000640:Elongation factor EFG, domain V-like;IPR000795:Translational (tr)-type GTP-binding domain;IPR004161:Translation elongation factor EFTu-like, domain 2;IPR005225:Small GTP-binding protein domain;IPR005517:Translation elongation factor EFG/EF2, domain IV;IPR009000:Translation protein, beta-barrel domain superfamily;IPR014721:Ribosomal protein S5 domain 2-type fold, subgroup;IPR020568:Ribos…	molecular_function:GO:0003924:GTPase activity|molecular_function:GO:0005525:GTP binding;molecular_function:GO:0005525:GTP binding;		K03234:1483:EEF2: elongation factor 2		Elongation factor 2	0.909538	0.465283		eef2	Elongation factor 2	2.7.11.13;3.6.5.3;3.1.-.-;2.7.1.40	GO:0005737;GO:0005811;GO:0005525;GO:0051593;GO:0002182;GO:0006412;GO:0003009;GO:2000767;GO:0006414;GO:1990416;GO:1990145;GO:0003746;GO:0014009;GO:0002931;GO:0044822;GO:0045901;GO:0019478;GO:0042788;GO:0008144;GO:0045121;GO:0005844;GO:0030529;GO:0042542;GO:0070008;GO:0004697;GO:0032355;GO:0000022;GO:0045471;GO:0070062;GO:0008097;GO:0035914;GO:0035690;GO:0003924;GO:0030445;GO:0017183;GO:0006397;GO:…	GTP-binding;Zinc-finger;Viral nucleoprotein;Elongation factor;RNA-binding;Spinocerebellar ataxia;Disease mutation;Methylation;Ubl conjugation;Nucleotide-binding;Virion;Neurodegeneration;Protein biosynthesis;Isopeptide bond;Phosphoprotein;Cytoplasm	Carbohydrate degradation;Protein biosynthesis	GO:0003924;GO:0030154;GO:0008135;GO:0006397;GO:0005622;GO:0048856;GO:0043226;GO:0007568;GO:0002376;GO:0006412;GO:0005737;GO:0005811		-	-	0		ANCCAN_03543	0	99.5	852	Y	-	-	maker-ANCCEYDFT_Contig210-pred_gff_snap-gene-0.35-mRNA-1	0	99.9	852	Y
-	ACEY_09507-1	GST: Glutathione S-transferase protein	-	-	446	Y		15	9	12	0	18	10	14	0		IPR004045:Glutathione S-transferase, N-terminal;IPR004046:Glutathione S-transferase, C-terminal;IPR010987:Glutathione S-transferase, C-terminal-like;IPR036249:Thioredoxin-like superfamily;IPR036282:Glutathione S-transferase, C-terminal domain superfamily;IPR040079:Glutathione Transferase family;	molecular_function:GO:0005515:protein binding|biological_process:GO:0006749:glutathione metabolic process;		K04097:124:HPGDS: prostaglandin-H2 D-isomerase / glutathione transferase [EC:5.3.99.2 2.5.1.18]		-	-	-		GST	Glutathione S-transferase protein	2.5.1.18	GO:0000302;GO:0004364;GO:0004602;GO:0005903;GO:0006749;GO:0008152;GO:0008340;GO:0016740;GO:0043292;GO:0045087;GO:0055114	Transferase	-	GO:0002376;GO:0006950;GO:0007568;GO:0016765;GO:0048856		-	-	0		ANCCAN_05029	1.8e-157	52.5	480	Y	-	-	maker-ANCCEYDFT_Contig9-augustus-gene-7.49-mRNA-1	2.9e-81	58.7	206	-
-	ACEY_08454-1	asp3: C-type single domain activation associated secreted protein ASP3	Y	Y	223	Y		15	16	15.5	0	98	102	100	0		IPR001283:Cysteine-rich secretory protein-related;IPR002413:Venom allergen 5-like;IPR014044:CAP domain;IPR018244:Allergen V5/Tpx-1-related, conserved site;IPR035940:CAP superfamily;	cellular_component:GO:0005576:extracellular region;		-		Secreted protein ASP-2	1.50378	0.705437		asp3	C-type single domain activation associated secreted protein ASP3	-	GO:0005576	Signal;Homeobox	-	GO:0005576		Y	0.897	0		ANCCAN_00906	1.2e-124	82.4	193	Y	-	-	maker-ANCCEYDFT_Contig44-pred_gff_fgenesh-gene-7.1-mRNA-1	3.1e-172	100	223	Y
-	ACEY_14820-1	Acey_s0352.g3273	Y	-	118	Y		15	15	15	0	78	75	76.5	0		IPR035109:Ancylostoma-associated secreted protein related;	-		-		-	-	-		Acey_s0352.g3273	-	-	-	Signal	-	-		Y	0.927	0		-	-	-	-	-	-	-	-	-	-	-	-
-	ACEY_16125-1	ANCCEY_14944: SCP-like protein	Y	Y	424	Y		15	23	19	0	57	78	67.5	0		IPR001283:Cysteine-rich secretory protein-related;IPR014044:CAP domain;IPR035940:CAP superfamily;	-		-		SCP domain-containing protein	0.873716	0.448336		ANCCEY_14944	SCP-like protein	-	GO:0016021	Signal	-	-		Y	0.784	0		ANCCAN_25495	1e-252	82.7	399	Y	-	-	maker-ANCCEYDFT_Contig1978-pred_gff_snap-gene-0.1-mRNA-1	7.4e-268	82.1	436	-
-	ACEY_16948-1	ttl1: Transthyretin-like family protein	Y	-	138	Y		15	12	13.5	0	81	47	64	0		IPR001534:Transthyretin-like;IPR038479:Transthyretin-like superfamily;	cellular_component:GO:0009986:cell surface;		-		Transthyretin-like protein 3	2.06168	0.860548		ttl1	Transthyretin-like family protein	-	GO:0006811;GO:0005615	Signal	-	GO:0005615		Y	0.93	0		ANCCAN_23386	3.4e-85	86.1	137	Y	-	-	maker-ANCCEYDFT_Contig45-pred_gff_fgenesh-gene-7.4-mRNA-1	1.8e-100	100	138	Y
-	ACEY_05551-1	mtp1: Metalloendopeptidase	-	-	482	Y		15	17	16	0	59	58	58.5	0		IPR000859:CUB domain;IPR001506:Peptidase M12A;IPR006026:Peptidase, metallopeptidase;IPR024079:Metallopeptidase, catalytic domain superfamily;IPR035914:Spermadhesin, CUB domain superfamily;	molecular_function:GO:0004222:metalloendopeptidase activity|biological_process:GO:0006508:proteolysis;biological_process:GO:0006508:proteolysis|molecular_function:GO:0008237:metallopeptidase activity|molecular_function:GO:0008270:zinc ion binding;molecular_function:GO:0008237:metallopeptidase activity;		-		Zinc metalloproteinase	1.36988	0.658068		mtp1	Metalloendopeptidase	3.4.24.-	GO:0008270;GO:0004222;GO:0018996	Signal;EGF-like domain;Hydrolase;Protease;Metal-binding;Metalloprotease;Zinc	-	GO:0008233;GO:0043167		-	-	0		ANCCAN_14227	2.1e-136	50.6	415	Y	-	-	maker-ANCCEYDFT_Contig232-pred_gff_fgenesh-gene-2.57-mRNA-1	3e-188	79.2	327	Y
-	ACEY_11140-1	lys-2: Lysozyme-2	Y	-	266	Y		15	13	14	0	39	29	34	0		IPR002053:Glycoside hydrolase, family 25;IPR017853:Glycoside hydrolase superfamily;	molecular_function:GO:0003796:lysozyme activity|biological_process:GO:0009253:peptidoglycan catabolic process|biological_process:GO:0016998:cell wall macromolecule catabolic process;		-		Lysozyme-2	1.79813	0.795764		lys-2	Lysozyme-2	3.2.1.17	GO:0009253;GO:0005975;GO:0003796;GO:0050832;GO:0045087;GO:1990169;GO:0050829;GO:0045177;GO:0016998;GO:0050830;GO:0031410	Stress response;Signal	-	GO:0002376;GO:0005975;GO:0016798		Y	0.941	0		ANCCAN_10598	5.8e-162	85.3	266	-	-	-	maker-ANCCEYDFT_Contig226-augustus-gene-0.26-mRNA-1	1.6e-194	100	266	Y
-	ACEY_00678-1	Acey_s0003.g1374: Metalloendopeptidase	-	-	399	Y		15	17	16	0	33	31	32	0		IPR000742:EGF-like domain;IPR001506:Peptidase M12A;IPR024079:Metallopeptidase, catalytic domain superfamily;	molecular_function:GO:0004222:metalloendopeptidase activity|biological_process:GO:0006508:proteolysis;molecular_function:GO:0008237:metallopeptidase activity;		-		Zinc metalloproteinase	0.952997	0.485466		Acey_s0003.g1374	Metalloendopeptidase	3.4.24.-	GO:0008270;GO:0046872;GO:0004222;GO:0018996;GO:0006807	Zinc;Metal-binding;Hydrolase;Metalloprotease;Signal;Protease;EGF-like domain	-	GO:0008233;GO:0043167		-	-	0		ANCCAN_05361	4.2e-180	61.4	402	-	-	-	maker-ANCCEYDFT_Contig22-pred_gff_snap-gene-8.28-mRNA-1	5.2e-246	82.3	407	Y
-	ACEY_06236-1	asp5: SCP-like protein	Y	Y	435	Y		15	14	14.5	0	30	20	25	0		IPR001283:Cysteine-rich secretory protein-related;IPR014044:CAP domain;IPR018244:Allergen V5/Tpx-1-related, conserved site;IPR035940:CAP superfamily;	cellular_component:GO:0005576:extracellular region;		-		SCP domain-containing protein	0.721173	0.373025		asp5	SCP-like protein	-	GO:0005576	Signal	-	GO:0005576		Y	0.937	0		ANCCAN_04745	2.8e-159	51.6	430	-	-	-	maker-ANCCEYDFT_Contig23-pred_gff_snap-gene-10.15-mRNA-1	2.6e-163	67.9	318	-
-	ACEY_06097-1	mtp: Metalloendopeptidase	Y	-	546	Y		15	17	16	0	22	27	24.5	0		IPR000859:CUB domain;IPR001506:Peptidase M12A;IPR006026:Peptidase, metallopeptidase;IPR017050:Metallopeptidase, nematode;IPR024079:Metallopeptidase, catalytic domain superfamily;IPR034035:Astacin-like metallopeptidase domain;IPR035914:Spermadhesin, CUB domain superfamily;	molecular_function:GO:0004222:metalloendopeptidase activity|biological_process:GO:0006508:proteolysis;biological_process:GO:0006508:proteolysis|molecular_function:GO:0008237:metallopeptidase activity|molecular_function:GO:0008270:zinc ion binding;molecular_function:GO:0008237:metallopeptidase activity;molecular_function:GO:0008237:metallopeptidase activity|biological_process:GO:0018996:molting cy…		-		Zinc metalloproteinase	2.05596	0.859305		mtp	Metalloendopeptidase	3.4.24.-;3.4.24.21	GO:0018996;GO:0004222;GO:0008270	Hydrolase;Metalloprotease;Zinc;EGF-like domain;Protease;Metal-binding;Signal	-	GO:0043167;GO:0008233		Y	0.956	0		ANCCAN_19933	2.9e-277	72.4	504	-	-	-	maker-ANCCEYDFT_Contig416-augustus-gene-0.33-mRNA-1	0	89.6	560	Y
-	ACEY_00697-1	mtp: Metalloendopeptidase	Y	-	486	Y		15	16	15.5	0	21	22	21.5	0		IPR000742:EGF-like domain;IPR000859:CUB domain;IPR001506:Peptidase M12A;IPR006026:Peptidase, metallopeptidase;IPR017050:Metallopeptidase, nematode;IPR024079:Metallopeptidase, catalytic domain superfamily;IPR034035:Astacin-like metallopeptidase domain;IPR035914:Spermadhesin, CUB domain superfamily;	molecular_function:GO:0004222:metalloendopeptidase activity|biological_process:GO:0006508:proteolysis;biological_process:GO:0006508:proteolysis|molecular_function:GO:0008237:metallopeptidase activity|molecular_function:GO:0008270:zinc ion binding;molecular_function:GO:0008237:metallopeptidase activity;molecular_function:GO:0008237:metallopeptidase activity|biological_process:GO:0018996:molting cy…		-		Zinc metalloproteinase	2.03529	0.854746		mtp	Metalloendopeptidase	3.4.24.-;3.4.24.21	GO:0018996;GO:0004222;GO:0008270	Protease;Signal;Metalloprotease;Hydrolase;EGF-like domain;Zinc;Disulfide bond;Metal-binding	-	GO:0008233;GO:0043167		Y	0.955	0		ANCCAN_05385	1.9e-257	89.8	383	Y	-	-	maker-ANCCEYDFT_Contig22-augustus-gene-10.41-mRNA-1	0	92.9	522	Y
-	ACEY_15743-2	fttB: 14-3-3 protein epsilon	-	-	289	Y		15	16	15.5	0	21	21	21	0		IPR000308:14-3-3 protein;IPR023409:14-3-3 protein, conserved site;IPR023410:14-3-3 domain;IPR036815:14-3-3 domain superfamily;	-		K16197:371:YWHAB_Q_Z: 14-3-3 protein beta/theta/zeta		14-3-3 protein zeta	1.71194	0.771279		fttB	14-3-3 protein epsilon	3.1.1.4;2.3.1.225	GO:0010941;GO:0051321;GO:0003064;GO:0005159;GO:0031424;GO:0001558;GO:0043234;GO:0048528;GO:0050821;GO:0004860;GO:0000003;GO:0003779;GO:0072562;GO:0017080;GO:0051436;GO:0048167;GO:0003688;GO:0006588;GO:0000122;GO:0021762;GO:0034221;GO:0008355;GO:0000079;GO:0050826;GO:0007093;GO:0015459;GO:0003334;GO:1901016;GO:0021766;GO:0051683;GO:0031625;GO:0035308;GO:0006469;GO:0051220;GO:0010482;GO:0006611;GO:…	Ubl conjugation;Differentiation;Isopeptide bond;Ethylene signaling pathway;Endosome;Developmental protein;Phosphoprotein;Stress response;Neurogenesis;Host-virus interaction;Acetylation;Nitration;Nucleus;Monooxygenase;Meiosis;Oxidoreductase;Coiled coil;Cytoplasm;Integrin	-	GO:0005737;GO:0003723;GO:0006950;GO:0006913;GO:0021700;GO:0007067;GO:0051301;GO:0008092;GO:0005576;GO:0007165;GO:0005829;GO:0008134;GO:0016023;GO:0007010;GO:0005856;GO:0040007;GO:0007267;GO:0000003;GO:0030154;GO:0006605;GO:0019899;GO:0006464;GO:0005623;GO:0042592;GO:0005634;GO:0007005;GO:0022607;GO:0007049;GO:0061024;GO:0043226;GO:0030234;GO:0048646;GO:0008219;GO:0009790;GO:0005739;GO:0005615;GO:…		-	-	0		ANCCAN_12153	6.2e-162	99.7	289	Y	-	-	maker-ANCCEYDFT_Contig352-pred_gff_fgenesh-gene-1.4-mRNA-1	1.1e-161	85.1	289	-
-	ACEY_12887-1	nep-17: NEPrilysin metallopeptidase family	-	-	1575	Y		15	10	12.5	0	25	16	20.5	0		IPR000718:Peptidase M13;IPR008753:Peptidase M13, N-terminal domain;IPR018497:Peptidase M13, C-terminal domain;IPR024079:Metallopeptidase, catalytic domain superfamily;IPR042089:Peptidase M13, domain 2;	molecular_function:GO:0004222:metalloendopeptidase activity|biological_process:GO:0006508:proteolysis;biological_process:GO:0006508:proteolysis;molecular_function:GO:0008237:metallopeptidase activity;		-		-	-	-		nep-17	NEPrilysin metallopeptidase family	-	GO:0016021;GO:0006561;GO:0004735;GO:0004222;GO:0045121	Transmembrane;Transmembrane helix;Membrane	-	GO:0008233		-	-	1		ANCCAN_01398	0	74.6	1489	Y	-	-	maker-ANCCEYDFT_Contig6-pred_gff_snap-gene-2.8-mRNA-1	0	89.5	1291	Y
-	ACEY_11921-1	mtp1: Metalloendopeptidase	Y	-	425	Y		15	16	15.5	0	17	16	16.5	0		IPR000859:CUB domain;IPR001506:Peptidase M12A;IPR006026:Peptidase, metallopeptidase;IPR017050:Metallopeptidase, nematode;IPR024079:Metallopeptidase, catalytic domain superfamily;IPR034035:Astacin-like metallopeptidase domain;IPR035914:Spermadhesin, CUB domain superfamily;	molecular_function:GO:0004222:metalloendopeptidase activity|biological_process:GO:0006508:proteolysis;biological_process:GO:0006508:proteolysis|molecular_function:GO:0008237:metallopeptidase activity|molecular_function:GO:0008270:zinc ion binding;molecular_function:GO:0008237:metallopeptidase activity;molecular_function:GO:0008237:metallopeptidase activity|biological_process:GO:0018996:molting cy…		-		Zinc metalloproteinase	1.39951	0.668887		mtp1	Metalloendopeptidase	3.4.24.-	GO:0018996;GO:0008270;GO:0004222	Metal-binding;Signal;Metalloprotease;Coiled coil;Zinc;Hydrolase;Protease;EGF-like domain	-	GO:0008233;GO:0043167		Y	0.802	0		ANCCAN_06806|ANCCAN_28143	2.2e-106	56	252	-	na|na	na|na	maker-ANCCEYDFT_Contig32-pred_gff_snap-gene-2.20-mRNA-1	3e-261	83.6	432	Y
-	ACEY_08736-1	metal I: Metalloendopeptidase	Y	-	588	Y		15	11	13	0	19	11	15	0		IPR000742:EGF-like domain;IPR000859:CUB domain;IPR001506:Peptidase M12A;IPR003582:ShKT domain;IPR006026:Peptidase, metallopeptidase;IPR024079:Metallopeptidase, catalytic domain superfamily;IPR034035:Astacin-like metallopeptidase domain;IPR035914:Spermadhesin, CUB domain superfamily;	molecular_function:GO:0004222:metalloendopeptidase activity|biological_process:GO:0006508:proteolysis;biological_process:GO:0006508:proteolysis|molecular_function:GO:0008237:metallopeptidase activity|molecular_function:GO:0008270:zinc ion binding;molecular_function:GO:0008237:metallopeptidase activity;		-		Zinc metalloproteinase	1.93746	0.831908		metal I	Metalloendopeptidase	3.4.24.21;3.4.24.-	GO:0004222;GO:0008270;GO:0018996	EGF-like domain;Signal;Hydrolase;Metalloprotease;Metal-binding;Zinc;Protease	-	GO:0008233;GO:0043167		Y	0.836	0		ANCCAN_04322	1.1e-172	68.5	343	-	-	-	maker-ANCCEYDFT_Contig7-pred_gff_snap-gene-14.13-mRNA-1	2.3e-248	57.1	592	-
-	ACEY_12931-1	pp: Inorganic pyrophosphatase	-	-	426	Y		14	12	13	0	18	12	15	0		IPR008162:Inorganic pyrophosphatase;IPR036649:Inorganic pyrophosphatase superfamily;	molecular_function:GO:0000287:magnesium ion binding|molecular_function:GO:0004427:inorganic diphosphatase activity|cellular_component:GO:0005737:cytoplasm|biological_process:GO:0006796:phosphate-containing compound metabolic process;		K11726:353:NURF38: nucleosome-remodeling factor 38 kDa subunit [EC:3.6.1.1]		Inorganic diphosphatase	0.972779	0.494516		pp	Inorganic pyrophosphatase	3.6.1.1	GO:0016589;GO:0006355;GO:0043005;GO:0006351;GO:0005737;GO:0004427;GO:0005773;GO:0006796;GO:0000287;GO:0006338;GO:0042384;GO:0030992;GO:0042766;GO:0005929;GO:0070062;GO:0004722;GO:0035076;GO:0045747;GO:0042073;GO:0035206;GO:0071344;GO:0005634;GO:0005739	Acetylation;Phosphoprotein;Cytoplasm;Nucleus;Isopeptide bond;Metal-binding;Transcription regulation;Ubl conjugation;Signal;Magnesium;Hydrolase;Transcription;Chromatin regulator	-	GO:0051276;GO:0007165;GO:0002376;GO:0043234;GO:0005737;GO:0043226;GO:0005576;GO:0005634;GO:0008283;GO:0030705;GO:0016791;GO:0043167;GO:0009058;GO:0034641		-	-	0		ANCCAN_10242	1.3e-217	98.6	290	Y	-	-	maker-ANCCEYDFT_Contig67-pred_gff_fgenesh-gene-2.4-mRNA-1	2.5e-219	100	290	Y
-	ACEY_00934-1	Ancylostoma-specific	Y	-	135	Y		14	12	13	0	84	81	82.5	0		-	-		-		-	-	-		-	-	-	-	-	-	-		Y	0.896	0		ANCCAN_09668	1.3e-42	64	100	Y	-	-	maker-ANCCEYDFT_Contig580-pred_gff_snap-gene-0.8-mRNA-1	1.2e-41	98.4	64	Y
-	ACEY_16947-1	ttl1: Precursor transthyretin like protein 1	-	-	154	Y		14	12	13	0	81	50	65.5	0		IPR001534:Transthyretin-like;IPR038479:Transthyretin-like superfamily;	cellular_component:GO:0009986:cell surface;		-		Transthyretin domain containing protein	1.71256	0.771459		ttl1	Precursor transthyretin like protein 1	-	GO:0006811;GO:0005615	Signal	-	GO:0005615		-	-	1		ANCCAN_17045	1.3e-93	93.5	138	Y	-	-	maker-ANCCEYDFT_Contig45-pred_gff_fgenesh-gene-7.2-mRNA-1	3.3e-89	73.7	190	Y
-	ACEY_05518-1	apy-1: Apyrase	Y	-	233	Y		14	17	15.5	0	55	67	61	0		IPR009283:Apyrase;IPR036258:Apyrase superfamily;	molecular_function:GO:0005509:calcium ion binding|molecular_function:GO:0017110:nucleoside-diphosphatase activity;		K12304:138:CANT1: soluble calcium-activated nucleotidase 1 [EC:3.6.1.6]		Apyrase	1.10844	0.554271		apy-1	Apyrase	3.6.1.5	GO:0005509;GO:0016462	Signal	-	GO:0043167		Y	0.693	0		ANCCAN_04963	1.9e-105	69	229	-	-	-	maker-ANCCEYDFT_Contig121-pred_gff_fgenesh-gene-4.2-mRNA-1	1.7e-136	85	227	-
-	ACEY_12637-1	nec: Necpain	Y	-	363	Y		14	16	15	0	39	44	41.5	0		IPR000169:Cysteine peptidase, cysteine active site;IPR000668:Peptidase C1A, papain C-terminal;IPR025660:Cysteine peptidase, histidine active site;IPR038765:Papain-like cysteine peptidase superfamily;	biological_process:GO:0006508:proteolysis|molecular_function:GO:0008234:cysteine-type peptidase activity;		K01363:276:CTSB: cathepsin B [EC:3.4.22.1]		Cathepsin B-like cysteine protease GCP7	2.34618	0.913418		nec	Necpain	3.4.22.1;3.4.22.-	GO:0005764;GO:0030855;GO:0050790;GO:0030574;GO:0031101;GO:0046718;GO:0051603;GO:0046697;GO:0016651;GO:0008234;GO:0005615;GO:0048471;GO:0004197;GO:0097067	Protease;Hydrolase;Zymogen;Thiol protease;Disulfide bond;Signal;Glycoprotein	-	GO:0040007;GO:0005615;GO:0048856;GO:0005764;GO:0009056;GO:0008233		Y	0.661	0		ANCCAN_20318	1.1e-197	70.1	384	Y	-	-	maker-ANCCEYDFT_Contig259-pred_gff_snap-gene-0.9-mRNA-1	1e-161	59	344	-
-	ACEY_06327-1	Acey_s0048.g1589: SCP-like protein	Y	Y	433	Y		14	19	16.5	0	35	47	41	0		IPR001283:Cysteine-rich secretory protein-related;IPR014044:CAP domain;IPR035940:CAP superfamily;	-		-		SCP domain-containing protein	0.852199	0.438022		Acey_s0048.g1589	SCP-like protein	-	GO:0016021	Signal	-	-		Y	0.882	0		ANCCAN_06739	1.7e-128	50	426	-	-	-	maker-ANCCEYDFT_Contig279-pred_gff_snap-gene-0.9-mRNA-1	1.7e-158	63.6	360	-
-	ACEY_06123-1	ANCCEY_06501: SCP-like protein	Y	Y	236	Y		14	15	14.5	0	35	44	39.5	0		IPR014044:CAP domain;IPR035940:CAP superfamily;	-		-		SCP domain-containing protein	1.23213	0.605243		ANCCEY_06501	SCP-like protein	-	-	Signal	-	-		Y	0.915	0		ANCCAN_19759	1.2e-112	67	230	-	-	-	maker-ANCCEYDFT_Contig169-pred_gff_snap-gene-4.11-mRNA-1	2e-174	96.6	236	Y
-	ACEY_06115-1	SCP domain-containing protein	Y	Y	238	Y		14	12	13	0	37	41	39	0		IPR014044:CAP domain;IPR035940:CAP superfamily;	-		-		SCP domain-containing protein	0.960749	0.489023		-	-	-	-	Signal	-	-		Y	0.9	0		ANCCAN_20283	1.4e-70	49.4	239	-	-	-	maker-ANCCEYDFT_Contig574-pred_gff_fgenesh-mRNA-0.3-mRNA-1	6.3e-142	90.1	203	-
-	ACEY_09188-1	asp5: Secreted protein 5	Y	Y	218	Y		14	15	14.5	0	36	29	32.5	0		IPR001283:Cysteine-rich secretory protein-related;IPR002413:Venom allergen 5-like;IPR014044:CAP domain;IPR035940:CAP superfamily;	-		K19919:35:CRISP1_2_3: cysteine-rich secretory protein 1/2/3		SCP domain-containing protein	0.61504	0.158518		asp5	Secreted protein 5	-	-	Signal	-	-		Y	0.885	0		ANCCAN_08479	1.6e-105	69.3	215	Y	-	-	maker-ANCCEYDFT_Contig391-pred_gff_snap-mRNA-0.6-mRNA-1	1.4e-81	100	118	Y
-	ACEY_15455-1	K06560:32:MRC, CD206, CD280: mannose receptor, C type	-	-	348	Y		14	15	14.5	0	32	27	29.5	0		IPR001304:C-type lectin-like;IPR016186:C-type lectin-like/link domain superfamily;IPR016187:C-type lectin fold;	-		K06560:32:MRC, CD206, CD280: mannose receptor, C type		-	-	-		-	CD23 homolog	-	-	Signal	-	-		-	-	0		ANCCAN_01190	7e-67	81.7	115	Y	-	-	maker-ANCCEYDFT_Contig885-pred_gff_snap-gene-0.6-mRNA-1	3.1e-63	100	102	Y
-	ACEY_06369-1	NECAME_17085: SCP-like protein	Y	Y	412	Y		14	16	15	0	21	21	21	0		IPR001283:Cysteine-rich secretory protein-related;IPR014044:CAP domain;IPR035940:CAP superfamily;	-		-		SCP domain-containing protein	0.723372	0.374146		NECAME_17085	SCP-like protein	-	-	Signal	-	-		Y	0.749	0		ANCCAN_25144	2e-221	82.2	338	Y	-	-	maker-ANCCEYDFT_Contig365-pred_gff_snap-mRNA-0.15-mRNA-1	5.7e-154	65.5	333	-
-	ACEY_18344-1	ANPEP: Peptidase family M1	Y	-	500	Y		14	16	15	0	22	20	21	0		IPR001930:Peptidase M1, alanine aminopeptidase/leukotriene A4 hydrolase;IPR014782:Peptidase M1, membrane alanine aminopeptidase;IPR027268:Peptidase M4/M1, CTD superfamily;IPR034016:Aminopeptidase N-type;IPR042097:Aminopeptidase N-like , N-terminal;	biological_process:GO:0006508:proteolysis;molecular_function:GO:0008237:metallopeptidase activity|molecular_function:GO:0008270:zinc ion binding;		-		-	-	-		ANPEP	Peptidase family M1	-	GO:0008237;GO:0070006;GO:0006508;GO:0042277;GO:0008270;GO:0043171;GO:0004177	Signal;Protease;Hydrolase;Aminopeptidase	-	GO:0008233;GO:0043167		Y	0.829	1		ANCCAN_20464	2.5e-217	61.4	469	-	-	-	maker-ANCCEYDFT_Contig64-pred_gff_snap-gene-6.35-mRNA-1	1.8e-177	53.6	472	-
-	ACEY_00797-1	asp5: SCP-like protein	Y	Y	424	Y		14	16	15	0	20	20	20	0		IPR001283:Cysteine-rich secretory protein-related;IPR014044:CAP domain;IPR035940:CAP superfamily;	-		-		Secreted protein 5	2.06975	0.862292		asp5	SCP-like protein	-	GO:0005576	Signal	-	GO:0005576		Y	0.913	0		ANCCAN_12101	8.9e-251	78.3	419	Y	-	-	maker-ANCCEYDFT_Contig56-pred_gff_snap-gene-1.4-mRNA-1	4e-228	74	408	-
-	ACEY_06131-2	SCP domain-containing protein	Y	Y	255	Y		14	0	7	0	33	0	16.5	0		IPR014044:CAP domain;IPR035940:CAP superfamily;	-		-		SCP domain-containing protein	1.18066	0.58444		-	SCP-like protein	-	-	Signal	-	-		Y	0.893	0		ANCCAN_19759	4.3e-99	65	217	-	-	-	maker-ANCCEYDFT_Contig169-augustus-gene-3.25-mRNA-1	5.9e-153	90.7	227	-
-	ACEY_15502-1	Chd1: ATP-dependent chromatin remodeler	Y	-	1998	Y		14	16	15	0	15	17	16	0		IPR000330:SNF2, N-terminal;IPR000953:Chromo/chromo shadow domain;IPR001650:Helicase, C-terminal;IPR005788:Disulphide isomerase;IPR005792:Protein disulphide isomerase;IPR013766:Thioredoxin domain;IPR014001:Helicase superfamily 1/2, ATP-binding domain;IPR016197:Chromo-like domain superfamily;IPR017937:Thioredoxin, conserved site;IPR023779:Chromo domain, conserved site;IPR023780:Chromo domain;IPR025…	molecular_function:GO:0003756:protein disulfide isomerase activity;molecular_function:GO:0005524:ATP binding|molecular_function:GO:0070615:ATP-dependent chromatin remodeler activity;		K11367:644:CHD1: chromodomain-helicase-DNA-binding protein 1 [EC:3.6.4.12]		Chromodomain-helicase-DNA-binding protein 1 (inferred by orthology to a D. melanogaster protein)	0.91575	0.468194		Chd1	ATP-dependent chromatin remodeler	3.6.4.12;5.3.4.1;2.7.11.1	GO:0040002;GO:0043044;GO:0043923;GO:0001178;GO:2000104;GO:0007476;GO:0018149;GO:0005703;GO:0003756;GO:0035064;GO:1900050;GO:0005654;GO:0030874;GO:0008026;GO:0046695;GO:0000182;GO:2000616;GO:0043009;GO:0010171;GO:0000124;GO:0090597;GO:0006338;GO:0040019;GO:0080058;GO:0016568;GO:0071441;GO:0031490;GO:0005730;GO:0005524;GO:0003677;GO:0007517;GO:0034401;GO:0004386;GO:0045138;GO:0048477;GO:0016584;GO:…	Redox-active center;Myogenesis;Nucleus;Nucleotide-binding;Hydrolase;Chromatin regulator;Chromosome;Disease mutation;Repeat;Epilepsy;ATP-binding;DNA-binding;Coiled coil;Isomerase;Disulfide bond;Helicase	-	GO:0034641;GO:0048856;GO:0005654;GO:0030154;GO:0009790;GO:0005730;GO:0051276;GO:0003677;GO:0002376;GO:0043226;GO:0004386;GO:0042393;GO:0040011;GO:0009058;GO:0005576;GO:0042592;GO:0005634;GO:0005783;GO:0016887		Y	0.931	0		ANCCAN_12236	0	96.6	1055	Y	-	-	maker-ANCCEYDFT_Contig56-augustus-gene-6.42-mRNA-1	1.8e-281	94.5	435	Y
-	ACEY_14681-2	act: Actin	-	-	624	Y		14	7	10.5	0	17	8	12.5	0		IPR004000:Actin family;IPR004001:Actin, conserved site;IPR020902:Actin/actin-like conserved site;IPR043129:ATPase, nucleotide binding domain;	-		K05692:730:ACTB_G1: actin beta/gamma 1		-	-	-		act	Actin	3.1.2.15	GO:0001725;GO:0097433;GO:0005200;GO:0042802;GO:0005628;GO:0098529;GO:0032153;GO:0021762;GO:0005811;GO:0000011;GO:0010218;GO:0016192;GO:0036464;GO:0006936;GO:0000812;GO:0019901;GO:0008217;GO:0003949;GO:0048767;GO:0030485;GO:0060047;GO:0070359;GO:0005524;GO:0010114;GO:0048768;GO:0030017;GO:0031674;GO:0009991;GO:0009644;GO:0009733;GO:0050807;GO:0072562;GO:0060187;GO:0000902;GO:0051533;GO:0006338;GO:…	Acetylation;Nucleotide-binding;Oxidation;Ubl conjugation;Deafness;ANK repeat;Cytoskeleton;Cytoplasm;Aortic aneurysm;Muscle protein;Methylation;ATP-binding;Nemaline myopathy;Dystonia;Disease mutation;Isopeptide bond;Mental retardation	-	GO:0005198;GO:0005576;GO:0016192;GO:0005764;GO:0044403;GO:0048856;GO:0005811;GO:0030154;GO:0005654;GO:0007568;GO:0000228;GO:0019899;GO:0000902;GO:0008134;GO:0007049;GO:0005615;GO:0051276;GO:0021700;GO:0051301;GO:0048646;GO:0000003;GO:0016023;GO:0006950;GO:0022607;GO:0005829;GO:0005623;GO:0008092;GO:0071554;GO:0043234;GO:0040007;GO:0007010;GO:0006464;GO:0005737;GO:0005856;GO:0043226;GO:0003013;GO:…		-	-	0		ANCCAN_20327	5.8e-269	93.3	400	-	-	-	maker-ANCCEYDFT_Contig330-pred_gff_snap-gene-2.19-mRNA-1	1e-266	92.3	400	-
-	ACEY_15532-2	ttl1: Precursor transthyretin like protein 1	Y	-	138	-		13	13	13	0	82	49	65.5	0		IPR001534:Transthyretin-like;IPR038479:Transthyretin-like superfamily;	cellular_component:GO:0009986:cell surface;		-		Transthyretin-like protein 3	2.07337	0.86307		ttl1	Precursor transthyretin like protein 1	-	GO:0006811;GO:0005615	Signal	-	GO:0005615		Y	0.925	0		ANCCAN_23386	2.4e-85	87	138	Y	-	-	maker-ANCCEYDFT_Contig256-pred_gff_fgenesh-gene-1.0-mRNA-1	6e-99	100	138	Y
-	ACEY_14821-1	IPR035109:Ancylostoma-associated secreted protein related	Y	-	118	Y		13	12	12.5	0	67	57	62	0		IPR035109:Ancylostoma-associated secreted protein related;	-		-		-	-	-		-	-	-	-	Signal	-	-		Y	0.897	0		-	-	-	-	-	-	-	-	-	-	-	-
-	ACEY_03758-1	NECAME_07690: SCP-like protein	Y	Y	204	Y		13	15	14	0	48	50	49	0		IPR001283:Cysteine-rich secretory protein-related;IPR014044:CAP domain;IPR035940:CAP superfamily;	-		-		SCP domain-containing protein	0.704656	0.364186		NECAME_07690	SCP-like protein	-	-	Signal	-	-		Y	0.935	0		ANCCAN_04163	7.7e-135	83	206	Y	-	-	maker-ANCCEYDFT_Contig34-pred_gff_fgenesh-gene-7.3-mRNA-1	3.3e-160	100	204	Y
-	ACEY_16091-1	Deoxyribonuclease II	Y	-	239	-		13	15	14	0	47	42	44.5	0		IPR004947:Deoxyribonuclease II;	molecular_function:GO:0004531:deoxyribonuclease II activity|biological_process:GO:0006259:DNA metabolic process;		K01158:142:DNASE2: deoxyribonuclease II [EC:3.1.22.1]		Deoxyribonuclease II	1.19811	0.591557		-	Deoxyribonuclease II	-	GO:0004531	Signal	-	GO:0004518		Y	0.823	0		ANCCAN_24472	5.8e-84	53.6	233	-	-	-	maker-ANCCEYDFT_Contig619-pred_gff_snap-mRNA-0.10-mRNA-1	1.9e-116	49.5	422	Y
-	ACEY_02254-1	SCP domain-containing protein	Y	Y	144	Y		13	11	12	0	44	33	38.5	0		IPR014044:CAP domain;IPR035940:CAP superfamily;	-		K04962:15:RYR2: ryanodine receptor 2		SCP domain-containing protein	1.10744	0.553846		-	SCP-like protein	-	GO:0016021	Transmembrane;Transmembrane helix	-	-		Y	0.923	0		ANCCAN_12251	4.2e-34	47.2	142	Y	-	-	maker-ANCCEYDFT_Contig84-augustus-gene-4.35-mRNA-1	2.5e-91	85.2	155	Y
-	ACEY_15945-1	IPR035109:Ancylostoma-associated secreted protein related	Y	-	143	Y		13	11	12	0	44	29	36.5	0		IPR035109:Ancylostoma-associated secreted protein related;	-		-		-	-	-		-	-	-	GO:0004672;GO:0016021	Signal	-	GO:0016301		Y	0.888	0		ANCCAN_01863	1.4e-66	66.7	144	Y	-	-	maker-ANCCEYDFT_Contig437-pred_gff_fgenesh-gene-0.6-mRNA-1	2.4e-76	71.5	144	-
-	ACEY_10973-1	SCP domain-containing protein	Y	Y	309	Y		13	13	13	0	37	35	36	0		IPR001283:Cysteine-rich secretory protein-related;IPR014044:CAP domain;IPR035940:CAP superfamily;	-		-		SCP domain-containing protein	0.621081	0.172381		-	SCP-like protein	-	-	Signal	-	-		Y	0.778	0		ANCCAN_26187	6.9e-139	50.2	424	-	-	-	maker-ANCCEYDFT_Contig33-augustus-gene-5.29-mRNA-1	1.3e-137	77	252	Y
-	ACEY_06334-1	ANCCEY_02221: SCP-like protein	Y	Y	412	Y		13	16	14.5	0	23	29	26	0		IPR001283:Cysteine-rich secretory protein-related;IPR014044:CAP domain;IPR035940:CAP superfamily;	-		-		SCP domain-containing protein	0.845204	0.434647		ANCCEY_02221	SCP-like protein	-	-	Signal	-	-		Y	0.656	0		ANCCAN_21979	1.1e-128	49.6	393	-	-	-	maker-ANCCEYDFT_Contig279-augustus-gene-2.62-mRNA-1	1.7e-196	81.7	344	Y
-	ACEY_09374-1	Acey_s0106.g3732	Y	-	147	Y		13	11	12	0	30	21	25.5	0		IPR035109:Ancylostoma-associated secreted protein related;	-		-		-	-	-		Acey_s0106.g3732	-	-	-	Signal	-	-		Y	0.914	0		ANCCAN_05699	4.1e-43	51	149	Y	-	-	maker-ANCCEYDFT_Contig38-pred_gff_fgenesh-gene-7.1-mRNA-1	2.5e-109	100	147	Y
-	ACEY_11048-1	nec: Necpain	Y	-	342	Y		13	13	13	0	28	20	24	0		IPR000169:Cysteine peptidase, cysteine active site;IPR000668:Peptidase C1A, papain C-terminal;IPR025660:Cysteine peptidase, histidine active site;IPR025661:Cysteine peptidase, asparagine active site;IPR038765:Papain-like cysteine peptidase superfamily;	biological_process:GO:0006508:proteolysis|molecular_function:GO:0008234:cysteine-type peptidase activity;		K01363:269:CTSB: cathepsin B [EC:3.4.22.1]		Cathepsin B proteinase (Fragment)	2.433	0.926023		nec	Necpain	3.4.22.-;3.4.22.1	GO:0005615;GO:0008234;GO:0042277;GO:0016651;GO:0050790;GO:0005739;GO:0005764;GO:0004197;GO:0043231;GO:0046718;GO:0045471;GO:0051603;GO:0016324;GO:0007519;GO:0009611;GO:0042383;GO:0006508;GO:0006914;GO:0071260;GO:0042981;GO:0070062;GO:0014075;GO:0036021;GO:0005901;GO:0005730;GO:0060548;GO:0005518;GO:0005773;GO:0002224;GO:0046697;GO:0043434;GO:0048471;GO:0042470;GO:0070670;GO:0030574;GO:0014070;GO:…	Protease;Zymogen;Glycoprotein;Disulfide bond;Signal;Thiol protease;Hydrolase;Lysosome;Acetylation	-	GO:0040007;GO:0009056;GO:0000003;GO:0044403;GO:0005576;GO:0005773;GO:0005730;GO:0030154;GO:0016023;GO:0005764;GO:0043226;GO:0008233;GO:0048856;GO:0005615		Y	0.762	0		ANCCAN_06649	3.7e-221	82.5	342	Y	-	-	maker-ANCCEYDFT_Contig259-pred_gff_snap-gene-0.9-mRNA-1	5e-178	66.1	342	-
-	ACEY_01152-1	ANCDUO_22701: SCP-like protein	Y	Y	435	Y		13	15	14	0	21	25	23	0		IPR001283:Cysteine-rich secretory protein-related;IPR014044:CAP domain;IPR035940:CAP superfamily;	-		-		-	-	-		ANCDUO_22701	SCP-like protein	-	-	Signal	-	-		Y	0.963	0		ANCCAN_12562	9.8e-233	76.7	438	Y	-	-	maker-ANCCEYDFT_Contig178-pred_gff_snap-mRNA-2.12-mRNA-1	1.3e-65	53.2	203	-
-	ACEY_06328-1	SCP domain-containing protein	Y	Y	424	Y		13	11	12	0	22	20	21	0		IPR001283:Cysteine-rich secretory protein-related;IPR014044:CAP domain;IPR035940:CAP superfamily;	-		-		SCP domain-containing protein	0.83079	0.427658		-	SCP-like protein	-	-	Signal	-	-		Y	0.904	0		ANCCAN_06743	1.2e-250	76.4	424	Y	-	-	maker-ANCCEYDFT_Contig279-pred_gff_snap-gene-1.11-mRNA-1	1.9e-245	100	315	Y
-	ACEY_03390-1	SCP domain-containing protein	Y	Y	424	Y		13	18	15.5	0	15	23	19	0		IPR001283:Cysteine-rich secretory protein-related;IPR014044:CAP domain;IPR035940:CAP superfamily;	-		-		SCP domain-containing protein	0.72691	0.375949		-	SCP-like protein	2.3.1.225	GO:0003676;GO:0008270;GO:0015074;GO:0019706	Acyltransferase;Signal;Zinc-finger	-	GO:0006259;GO:0016746		Y	0.841	0		ANCCAN_06739	4.9e-47	30.6	425	-	-	-	maker-ANCCEYDFT_Contig608-augustus-gene-0.41-mRNA-1	4.1e-89	51.7	290	Y
-	ACEY_01662-1	ctsb: Peptidase C1A domain containing protein	Y	-	348	Y		13	13	13	0	19	16	17.5	0		IPR000169:Cysteine peptidase, cysteine active site;IPR000668:Peptidase C1A, papain C-terminal;IPR025660:Cysteine peptidase, histidine active site;IPR025661:Cysteine peptidase, asparagine active site;IPR038765:Papain-like cysteine peptidase superfamily;	biological_process:GO:0006508:proteolysis|molecular_function:GO:0008234:cysteine-type peptidase activity;		K01363:300:CTSB: cathepsin B [EC:3.4.22.1]		Papain family cysteine protease	1.04478	0.526731		ctsb	Peptidase C1A domain containing protein	3.4.22.-;3.4.22.1	GO:0007283;GO:0031101;GO:0030574;GO:0042470;GO:0004175;GO:0046718;GO:0046697;GO:0042383;GO:0051603;GO:0032403;GO:0005764;GO:0043621;GO:0016651;GO:0016324;GO:0045471;GO:0030984;GO:0050790;GO:0042277;GO:0006508;GO:0004197;GO:0014075;GO:0009986;GO:0030855;GO:0009612;GO:0007519;GO:0005615;GO:0009897;GO:0014070;GO:0043434;GO:0060548;GO:0034097;GO:0048471;GO:0009749;GO:0070670;GO:0006914;GO:0071260;GO:…	Disulfide bond;Hydrolase;Protease;Glycoprotein;Lysosome;Zymogen;Signal;Thiol protease	-	GO:0048856;GO:0005615;GO:0005764;GO:0008233;GO:0040007;GO:0009056		Y	0.81	0		ANCCAN_01684	1.2e-179	67.2	335	-	-	-	maker-ANCCEYDFT_Contig383-pred_gff_fgenesh-gene-1.12-mRNA-1	6e-146	81.1	217	-
-	ACEY_11898-1	pepA: Putative aminopeptidase W07G4.4	-	-	527	Y		13	14	13.5	0	18	16	17	0		IPR000819:Peptidase M17, leucyl aminopeptidase, C-terminal;IPR011356:Peptidase M17, leucine aminopeptidase/peptidase B;	cellular_component:GO:0005737:cytoplasm|biological_process:GO:0019538:protein metabolic process|molecular_function:GO:0030145:manganese ion binding|molecular_function:GO:0070006:metalloaminopeptidase activity;biological_process:GO:0006508:proteolysis|molecular_function:GO:0070006:metalloaminopeptidase activity;		K01255:528:CARP, pepA: leucyl aminopeptidase [EC:3.4.11.1]		Putative aminopeptidase (inferred by orthology to a C. elegans protein)	0.715809	0.370283		pepA	Putative aminopeptidase W07G4.4	3.4.11.1;3.4.11.-;1.5.1.3;3.4.14.-	GO:0005737;GO:0008239;GO:0008240;GO:0030145;GO:0008235;GO:0004146;GO:0004177	Metal-binding;Aminopeptidase;Zinc;Hydrolase;Protease	-	GO:0005737;GO:0043167;GO:0008233		-	-	0		ANCCAN_23678	8.9e-284	89.6	434	Y	-	-	maker-ANCCEYDFT_Contig224-augustus-gene-3.22-mRNA-1	1.8e-173	78.5	325	Y
-	ACEY_02894-1	gpi: Glucose-6-phosphate isomerase	-	-	584	Y		13	11	12	0	14	13	13.5	0		IPR001672:Phosphoglucose isomerase (PGI);IPR018189:Phosphoglucose isomerase, conserved site;IPR023096:Phosphoglucose isomerase, C-terminal;IPR035476:Phosphoglucose isomerase, SIS domain 1;IPR035482:Phosphoglucose isomerase, SIS domain 2;	molecular_function:GO:0004347:glucose-6-phosphate isomerase activity|biological_process:GO:0006094:gluconeogenesis|biological_process:GO:0006096:glycolytic process;molecular_function:GO:0004347:glucose-6-phosphate isomerase activity|biological_process:GO:0006096:glycolytic process;		K01810:729:GPI, pgi: glucose-6-phosphate isomerase [EC:5.3.1.9]		Glucose-6-phosphate isomerase	1.05144	0.529656		gpi	Glucose-6-phosphate isomerase	5.3.1.9	GO:0005615;GO:0006098;GO:0046185;GO:0006959;GO:0001701;GO:0043524;GO:0004347;GO:0043209;GO:0006094;GO:0019242;GO:0016853;GO:0006096;GO:0048029;GO:0070062;GO:0061620;GO:0016866;GO:0042593;GO:0043005;GO:0034101;GO:0007611;GO:0001707;GO:0001525;GO:0051156;GO:0005737;GO:0061621;GO:1990316;GO:0031625;GO:0043154;GO:0060170;GO:0005654;GO:0005811;GO:0007599	Hereditary hemolytic anemia;Ubl conjugation;Glycolysis;Phosphoprotein;Growth factor;Cytokine;Secreted;Disease mutation;Acetylation;Angiogenesis;Gluconeogenesis;Cytoplasm;Isomerase	Carbohydrate degradation;Carbohydrate biosynthesis	GO:0009058;GO:0005975;GO:0005737;GO:0006091;GO:0051186;GO:0009056;GO:0034641;GO:0005929;GO:0005654;GO:0044281;GO:0009790;GO:0043226;GO:0016853;GO:0002376;GO:0048646		-	-	0		ANCCAN_25951	0	90.8	513	Y	-	-	maker-ANCCEYDFT_Contig481-augustus-gene-0.38-mRNA-1	7.4e-212	73.1	435	Y
-	ACEY_11314-1	gdi2: Gdi2-prov protein	-	-	692	Y		13	7	10	0	15	8	11.5	0		IPR000806:Rab GDI protein;IPR010233:Ubiquinone biosynthesis O-methyltransferase;IPR013216:Methyltransferase type 11;IPR018203:GDP dissociation inhibitor;IPR029063:S-adenosyl-L-methionine-dependent methyltransferase;IPR036188:FAD/NAD(P)-binding domain superfamily;	molecular_function:GO:0005092:GDP-dissociation inhibitor activity|biological_process:GO:0007264:small GTPase mediated signal transduction;molecular_function:GO:0005093:Rab GDP-dissociation inhibitor activity|biological_process:GO:0015031:protein transport;biological_process:GO:0006744:ubiquinone biosynthetic process|molecular_function:GO:0008425:2-polyprenyl-6-methoxy-1,4-benzoquinone methyltrans…		K17255:630:GDI1_2: Rab GDP dissociation inhibitor		Rab GDP dissociation inhibitor	0.735525	0.380327		gdi2	Gdi2-prov protein	-	GO:0043234;GO:0051056;GO:0043005;GO:0045921;GO:0051592;GO:0005875;GO:0008425;GO:0005093;GO:0005829;GO:0031982;GO:0070062;GO:0048046;GO:0045780;GO:0051656;GO:0045669;GO:0032482;GO:0005925;GO:0007264;GO:0005092;GO:0005622;GO:0007269;GO:0090315;GO:0045851;GO:0043209;GO:0050771;GO:0006744;GO:0070374;GO:0015031;GO:0005794;GO:0016192;GO:0044822;GO:2001206;GO:0032153;GO:0030496;GO:0016491;GO:0008021;GO:…	Methyltransferase;Acetylation;Protein transport;Mental retardation;Transferase;Golgi apparatus;Disease mutation;GTPase activation;Ubiquinone;Cytoplasm;Phosphoprotein	-	GO:0005622;GO:0005829;GO:0030234;GO:0007165;GO:0005623;GO:0006810;GO:0016491;GO:0016192;GO:0005576		-	-	0		ANCCAN_19012	4.1e-308	93.7	444	Y	-	-	maker-ANCCEYDFT_Contig36-pred_gff_fgenesh-gene-7.7-mRNA-1	0	93.9	444	Y
-	ACEY_10522-1	HCOI_01440200: Protein F40F4.6	Y	-	1159	Y		12	10	11	0	14	11	12.5	0		IPR000742:EGF-like domain;	-		K21635:31:JAG2: jagged-2		-	-	-		HCOI_01440200	Protein F40F4.6	-	GO:0006412;GO:0005840;GO:0003735	Signal	-	GO:0006412;GO:0005840;GO:0003735		Y	0.939	0		ANCCAN_01229	6.6e-116	70.5	254	Y	-	-	maker-ANCCEYDFT_Contig34318-pred_gff_snap-gene-0.0-mRNA-1	8.3e-55	98.9	92	Y
-	ACEY_08076-1	OESDEN_00923: von Willebrand factor type A domain protein	-	-	399	Y		12	12	12	0	17	21	19	0		IPR001304:C-type lectin-like;IPR002035:von Willebrand factor, type A;IPR016186:C-type lectin-like/link domain superfamily;IPR016187:C-type lectin fold;IPR036465:von Willebrand factor A-like domain superfamily;	-		-		C-type lectin	0.753486	0.389403		OESDEN_00923	von Willebrand factor type A domain protein	-	GO:0030246	Signal;Disulfide bond;Lectin	-	-		-	-	0		ANCCAN_03745	3.5e-49	37.1	278	-	-	-	maker-ANCCEYDFT_Contig11-pred_gff_fgenesh-gene-11.1-mRNA-1	8.7e-226	100	295	Y
-	ACEY_07548-1	asp3: Secreted protein 3	Y	Y	209	Y		12	13	12.5	0	84	87	85.5	0		IPR001283:Cysteine-rich secretory protein-related;IPR014044:CAP domain;IPR035940:CAP superfamily;	-		-		Secreted protein 3	1.23769	0.607456		asp3	Secreted protein 3	-	-	Signal	-	-		Y	0.756	0		ANCCAN_03256	1.1e-60	51.4	214	Y	-	-	maker-ANCCEYDFT_Contig227-pred_gff_fgenesh-gene-3.4-mRNA-1	1.5e-145	91.3	229	Y
-	ACEY_17269-1	Secreted protein 3	Y	Y	134	Y		12	11	11.5	0	74	82	78	0		IPR014044:CAP domain;IPR035940:CAP superfamily;	-		-		Secreted protein 3	1.40294	0.670129		-	Secreted protein 3	-	-	Signal	-	-		Y	0.93	0		ANCCAN_12252	1.7e-37	61.7	94	Y	-	-	maker-ANCCEYDFT_Contig84-pred_gff_fgenesh-gene-4.2-mRNA-1	3.3e-60	87.9	91	-
-	ACEY_00050-1	CBG22355: Nucleoside transporter	-	-	332	Y		12	9	10.5	0	62	26	44	0		IPR002259:Equilibrative nucleoside transporter;	molecular_function:GO:0005337:nucleoside transmembrane transporter activity|cellular_component:GO:0016021:integral component of membrane|biological_process:GO:1901642:nucleoside transmembrane transport;		K15014:128:SLC29A1_2_3, ENT1_2_3: solute carrier family 29 (equilibrative nucleoside transporter), member 1/2/3		-	-	-		CBG22355	Nucleoside transporter	-	GO:0005337;GO:0016021	Membrane;Transmembrane;Transmembrane helix	-	GO:0022857		-	-	4		ANCCAN_22340	8.1e-107	84.9	199	-	-	-	maker-ANCCEYDFT_Contig3-pred_gff_snap-mRNA-12.14-mRNA-1	8.6e-130	99	191	Y
-	ACEY_07550-1	asp3: Secreted protein 3	Y	Y	218	Y		12	13	12.5	0	34	42	38	0		IPR001283:Cysteine-rich secretory protein-related;IPR014044:CAP domain;IPR035940:CAP superfamily;	-		-		Secreted protein 3	1.21707	0.599216		asp3	Secreted protein 3	-	-	Signal	-	-		Y	0.649	0		ANCCAN_03256	3.4e-54	46.7	212	-	-	-	maker-ANCCEYDFT_Contig227-pred_gff_fgenesh-gene-3.1-mRNA-1	1.3e-166	100	218	Y
-	ACEY_02251-1	IPR035109:Ancylostoma-associated secreted protein related;IPR035940:CAP superfamily	Y	-	147	Y		12	13	12.5	0	39	34	36.5	0		IPR035109:Ancylostoma-associated secreted protein related;IPR035940:CAP superfamily;	-		-		-	-	-		-	SCP-like protein	-	-	Signal	-	-		Y	0.94	0		ANCCAN_12249	4.2e-58	64	125	Y	-	-	maker-ANCCEYDFT_Contig84-pred_gff_snap-gene-4.22-mRNA-1	3.2e-106	100	144	Y
-	ACEY_06127-1	ABCB1: Multidrug resistance protein 1	-	Y	1529	Y		12	14	13	0	31	40	35.5	0		IPR003439:ABC transporter-like, ATP-binding domain;IPR003593:AAA+ ATPase domain;IPR011527:ABC transporter type 1, transmembrane domain;IPR014044:CAP domain;IPR017871:ABC transporter-like, conserved site;IPR027417:P-loop containing nucleoside triphosphate hydrolase;IPR035940:CAP superfamily;IPR036640:ABC transporter type 1, transmembrane domain superfamily;IPR039421:Type 1 protein exporter;	molecular_function:GO:0005524:ATP binding;molecular_function:GO:0005524:ATP binding|cellular_component:GO:0016021:integral component of membrane;molecular_function:GO:0005524:ATP binding|cellular_component:GO:0016021:integral component of membrane|biological_process:GO:0055085:transmembrane transport|molecular_function:GO:0140359:ABC-type transporter activity;		K05658:1084:ABCB1, CD243: ATP-binding cassette, subfamily B (MDR/TAP), member 1 [EC:7.6.2.2]		-	-	-		ABCB1	Multidrug resistance protein 1	-	GO:0019915;GO:0042626;GO:0005524;GO:0055085;GO:0016021;GO:0006996;GO:0044841	Membrane;ATP-binding;Transmembrane;Nucleotide-binding;Transmembrane helix;Repeat	-	GO:0022857;GO:0016887;GO:0016023;GO:0055085		-	-	10		ANCCAN_19758	0	80.4	1298	Y	-	-	maker-ANCCEYDFT_Contig169-pred_gff_snap-gene-4.16-mRNA-1	0	78.4	1133	Y
-	ACEY_02248-1	IPR035109:Ancylostoma-associated secreted protein related;IPR035940:CAP superfamily	Y	-	142	Y		12	11	11.5	0	36	33	34.5	0		IPR035109:Ancylostoma-associated secreted protein related;IPR035940:CAP superfamily;	-		-		-	-	-		-	SCP-like protein	-	-	Signal	-	-		Y	0.901	0		ANCCAN_06566	1.5e-50	67.2	116	Y	-	-	maker-ANCCEYDFT_Contig84-augustus-gene-4.39-mRNA-1	2.2e-38	96.8	62	Y
-	ACEY_04801-1	SCP domain-containing protein	Y	-	255	Y		12	11	11.5	0	33	31	32	0		IPR035940:CAP superfamily;	-		-		SCP domain-containing protein	1.16086	0.576283		-	-	-	GO:0016021	Signal	-	-		Y	0.919	1		ANCCAN_17788	1.2e-99	74.6	169	Y	-	-	maker-ANCCEYDFT_Contig574-pred_gff_fgenesh-mRNA-0.3-mRNA-1	7.7e-31	37.4	187	-
-	ACEY_09708-1	asp1: SCP-like protein	Y	Y	442	Y		12	15	13.5	0	27	34	30.5	0	4	IPR001283:Cysteine-rich secretory protein-related;IPR002413:Venom allergen 5-like;IPR003582:ShKT domain;IPR014044:CAP domain;IPR018244:Allergen V5/Tpx-1-related, conserved site;IPR035940:CAP superfamily;	cellular_component:GO:0005576:extracellular region;		-		ShKT domain-containing protein	0.854376	0.43907		asp1	SCP-like protein	-	GO:0005576	Signal;Homeobox	-	GO:0005576		Y	0.832	0		ANCCAN_25399	3.5e-135	66.1	289	-	-	-	maker-ANCCEYDFT_Contig304-augustus-gene-2.20-mRNA-1	2.7e-249	93	344	Y
-	ACEY_02305-1	NECAME_06164: SCP-like protein	Y	Y	436	Y		12	12	12	0	26	24	25	0		IPR001283:Cysteine-rich secretory protein-related;IPR014044:CAP domain;IPR035940:CAP superfamily;	-		-		SCP domain-containing protein	0.816092	0.420485		NECAME_06164	SCP-like protein	-	GO:0016021	Signal	-	-		Y	0.888	0		ANCCAN_25114	4.9e-199	66.2	420	-	-	-	maker-ANCCEYDFT_Contig480-pred_gff_snap-gene-0.7-mRNA-1	3.5e-290	100	372	Y
-	ACEY_04145-1	gcp7: Cathepsin B-like cysteine protease GCP7	Y	-	358	Y		12	11	11.5	0	27	19	23	0		IPR000169:Cysteine peptidase, cysteine active site;IPR000668:Peptidase C1A, papain C-terminal;IPR025660:Cysteine peptidase, histidine active site;IPR038765:Papain-like cysteine peptidase superfamily;	biological_process:GO:0006508:proteolysis|molecular_function:GO:0008234:cysteine-type peptidase activity;		K01363:230:CTSB: cathepsin B [EC:3.4.22.1]		Cathepsin B proteinase (Fragment)	2.61445	0.94704		gcp7	Cathepsin B-like cysteine protease GCP7	3.4.22.-;3.4.22.1	GO:0014070;GO:0060548;GO:0071260;GO:0004175;GO:0006914;GO:0031101;GO:0009611;GO:0051603;GO:0009612;GO:0005764;GO:0097067;GO:0009749;GO:0042470;GO:0042277;GO:0048471;GO:0050790;GO:0030984;GO:0070670;GO:0030574;GO:0046718;GO:0004197;GO:0016324;GO:0008234;GO:0009897;GO:0014075;GO:0009986;GO:0043621;GO:0045471;GO:0042383;GO:0043434;GO:0030855;GO:0007519;GO:0034097;GO:0032403;GO:0006508;GO:0016651;GO:…	Signal;Lysosome;Zymogen;Glycoprotein;Thiol protease;Protease;Disulfide bond;Hydrolase	-	GO:0009056;GO:0005764;GO:0040007;GO:0048856;GO:0005615;GO:0008233		Y	0.831	0		ANCCAN_06608	1.3e-223	82.8	348	Y	-	-	maker-ANCCEYDFT_Contig327-pred_gff_snap-gene-1.21-mRNA-1	1.1e-170	66.9	326	-
-	ACEY_02442-1	osm1: Putative fumarate reductase	Y	-	501	-		12	17	14.5	0	16	24	20	0		IPR003953:FAD-dependent oxidoreductase 2, FAD binding domain;IPR010960:Flavocytochrome c;IPR027477:Succinate dehydrogenase/fumarate reductase flavoprotein, catalytic domain superfamily;IPR036188:FAD/NAD(P)-binding domain superfamily;	molecular_function:GO:0010181:FMN binding|molecular_function:GO:0016491:oxidoreductase activity;		-		Fumarate reductase	0.855341	0.439534		osm1	Putative fumarate reductase	1.3.1.6;1.3.99.1	GO:0020015;GO:0005829;GO:0046872;GO:0000104;GO:0006379;GO:0017013;GO:0020037;GO:0016156;GO:0006378;GO:0016491;GO:0005847	Iron;Metal-binding;Oxidoreductase;Flavoprotein;FAD;Signal;Heme;NAD	-	GO:0005829;GO:0006464;GO:0016491;GO:0005654;GO:0006397;GO:0043167		Y	0.844	0		ANCCAN_08679	1.5e-300	92.6	458	-	-	-	maker-ANCCEYDFT_Contig17-augustus-gene-0.16-mRNA-1	3.9e-69	86.5	133	Y
-	ACEY_04678-1	gcp7: Peptidase C1A domain containing protein	-	-	255	Y		12	12	12	0	18	18	18	0		IPR000169:Cysteine peptidase, cysteine active site;IPR000668:Peptidase C1A, papain C-terminal;IPR025660:Cysteine peptidase, histidine active site;IPR025661:Cysteine peptidase, asparagine active site;IPR038765:Papain-like cysteine peptidase superfamily;	biological_process:GO:0006508:proteolysis|molecular_function:GO:0008234:cysteine-type peptidase activity;		K01363:297:CTSB: cathepsin B [EC:3.4.22.1]		Papain family cysteine protease	1.19458	0.590124		gcp7	Peptidase C1A domain containing protein	3.4.22.1;3.4.22.-	GO:0051603;GO:0009611;GO:0031101;GO:0036021;GO:0006914;GO:0004175;GO:0071260;GO:0007264;GO:0060548;GO:0014070;GO:0030984;GO:0050790;GO:0048471;GO:0005739;GO:0042277;GO:0005730;GO:0042470;GO:0043231;GO:0009749;GO:0097067;GO:0005764;GO:0009612;GO:0014075;GO:0009897;GO:0008234;GO:0016324;GO:0070062;GO:0004197;GO:0046718;GO:0030574;GO:0005085;GO:0070670;GO:0042981;GO:0005901;GO:0046697;GO:0007283;GO:…	Acetylation;Lysosome;Signal;Hydrolase;Disulfide bond;Protease;Thiol protease;Zymogen;Glycoprotein	-	GO:0040007;GO:0016023;GO:0006914;GO:0005739;GO:0043226;GO:0005730;GO:0000003;GO:0009056;GO:0005764;GO:0030154;GO:0005576;GO:0008233;GO:0005615;GO:0044403;GO:0048856;GO:0008219		-	-	0		ANCCAN_06616	7.9e-149	71.9	256	-	-	-	maker-ANCCEYDFT_Contig327-pred_gff_fgenesh-gene-1.1-mRNA-1	1.4e-121	58.2	256	-
-	ACEY_14686-1	crt: Calreticulin	-	-	407	Y		12	13	12.5	0	17	18	17.5	0		IPR001580:Calreticulin/calnexin;IPR009033:Calreticulin/calnexin, P domain superfamily;IPR009169:Calreticulin;IPR013320:Concanavalin A-like lectin/glucanase domain superfamily;IPR018124:Calreticulin/calnexin, conserved site;	molecular_function:GO:0005509:calcium ion binding;molecular_function:GO:0005509:calcium ion binding|molecular_function:GO:0005515:protein binding;molecular_function:GO:0005509:calcium ion binding|cellular_component:GO:0005783:endoplasmic reticulum|biological_process:GO:0006457:protein folding|molecular_function:GO:0051082:unfolded protein binding;		K08057:508:CALR: calreticulin		Calreticulin	1.72308	0.774534		crt	Calreticulin	-	GO:0044183;GO:0050821;GO:0008284;GO:0045665;GO:0055007;GO:0048609;GO:0051087;GO:0005509;GO:0034975;GO:0031987;GO:0006911;GO:0051707;GO:0071285;GO:0010628;GO:0042921;GO:0007417;GO:0001669;GO:0042493;GO:0033574;GO:0070062;GO:0001849;GO:0002474;GO:0048854;GO:0003729;GO:0005811;GO:0034504;GO:0045740;GO:0045169;GO:0007050;GO:0031625;GO:0005788;GO:0006936;GO:0006611;GO:0022008;GO:0071682;GO:0050681;GO:…	Calcium;Lectin;Signal;Sarcoplasmic reticulum;Extracellular matrix;Disulfide bond;Endoplasmic reticulum;Chaperone;Coiled coil	-	GO:0005811;GO:0030154;GO:0048856;GO:0003729;GO:0016192;GO:0007155;GO:0008283;GO:0006913;GO:0007568;GO:0002376;GO:0006457;GO:0000003;GO:0005615;GO:0048870;GO:0034330;GO:0005783;GO:0043167;GO:0007010;GO:0051082		-	-	1		ANCCAN_22503	6.9e-85	99.5	195	Y	-	-	maker-ANCCEYDFT_Contig129-pred_gff_snap-gene-2.10-mRNA-1	4.4e-210	100	350	Y
-	ACEY_09912-1	SCP domain-containing protein	Y	Y	421	Y		12	14	13	0	15	19	17	0		IPR001283:Cysteine-rich secretory protein-related;IPR014044:CAP domain;IPR035940:CAP superfamily;	-		-		SCP domain-containing protein	0.838207	0.43126		-	SCP-like protein	-	-	Signal	-	-		Y	0.85	0		ANCCAN_06743	3.6e-95	41.3	431	-	-	-	maker-ANCCEYDFT_Contig279-pred_gff_snap-gene-0.14-mRNA-1	1.2e-92	38.4	463	-
-	ACEY_15140-1	gcp7: Cathepsin B-like cysteine protease GCP7	-	-	333	Y		12	13	12.5	0	16	15	15.5	0		IPR000169:Cysteine peptidase, cysteine active site;IPR000668:Peptidase C1A, papain C-terminal;IPR025660:Cysteine peptidase, histidine active site;IPR038765:Papain-like cysteine peptidase superfamily;	biological_process:GO:0006508:proteolysis|molecular_function:GO:0008234:cysteine-type peptidase activity;		K01363:279:CTSB: cathepsin B [EC:3.4.22.1]		Cathepsin B proteinase (Fragment)	2.25814	0.89895		gcp7	Cathepsin B-like cysteine protease GCP7	3.4.22.-;3.4.22.1	GO:0031101;GO:0050790;GO:0008234;GO:0030855;GO:0005615;GO:0048471;GO:0051603;GO:0042470;GO:0097067;GO:0046718;GO:0016651;GO:0004197;GO:0030574;GO:0005773;GO:0005764;GO:0046697	Hydrolase;Lysosome;Disulfide bond;Glycoprotein;Protease;Signal;Thiol protease;Zymogen	-	GO:0005764;GO:0048856;GO:0008233;GO:0005615;GO:0040007;GO:0009056		-	-	0		ANCCAN_06607	3.5e-221	83.5	328	Y	-	-	maker-ANCCEYDFT_Contig327-pred_gff_snap-gene-1.21-mRNA-1	4.2e-258	100	326	Y
-	ACEY_02155-1	Acey_s0010.g891: Metalloendopeptidase	Y	-	404	Y		12	13	12.5	0	14	13	13.5	0		IPR001506:Peptidase M12A;IPR006026:Peptidase, metallopeptidase;IPR017050:Metallopeptidase, nematode;IPR024079:Metallopeptidase, catalytic domain superfamily;	molecular_function:GO:0004222:metalloendopeptidase activity|biological_process:GO:0006508:proteolysis;biological_process:GO:0006508:proteolysis|molecular_function:GO:0008237:metallopeptidase activity|molecular_function:GO:0008270:zinc ion binding;molecular_function:GO:0008237:metallopeptidase activity;molecular_function:GO:0008237:metallopeptidase activity|biological_process:GO:0018996:molting cy…		-		Zinc metalloproteinase	1.00418	0.508705		Acey_s0010.g891	Metalloendopeptidase	3.4.24.-	GO:0016021;GO:0004222;GO:0008270;GO:0018996;GO:0046872	Hydrolase;Membrane;Protease;Signal;Zinc;Transmembrane helix;Metalloprotease;Metal-binding;Transmembrane	-	GO:0043167;GO:0008233		Y	0.82	0		ANCCAN_05358	6.7e-94	50.2	293	-	-	-	maker-ANCCEYDFT_Contig22-pred_gff_snap-gene-8.24-mRNA-1	3.5e-283	98.7	372	Y
-	ACEY_04133-1	OESDEN_05884: Type I phosphodiesterase / nucleotide pyrophosphatase	-	-	751	Y		12	4	8	0	12	4	8	0		IPR002591:Type I phosphodiesterase/nucleotide pyrophosphatase/phosphate transferase;IPR017850:Alkaline-phosphatase-like, core domain superfamily;IPR044925:His-Me finger superfamily;IPR044929:DNA/RNA non-specific endonuclease superfamily;	molecular_function:GO:0003824:catalytic activity;		K01513:140:ENPP1_3, CD203: ectonucleotide pyrophosphatase/phosphodiesterase family member 1/3 [EC:3.1.4.1 3.6.1.9]		Type I phosphodiesterase / nucleotide pyrophosphatase	0.801385	0.413261		OESDEN_05884	Type I phosphodiesterase / nucleotide pyrophosphatase	-	GO:0008152;GO:0016740;GO:0003676;GO:0016787;GO:0003964;GO:0003824;GO:0046872	Membrane;Nucleotidyltransferase;Transmembrane helix;Transmembrane;RNA-directed DNA polymerase	-	GO:0043167;GO:0016779		-	-	1		ANCCAN_25176	0	83.1	597	Y	-	-	maker-ANCCEYDFT_Contig11-pred_gff_snap-mRNA-13.13-mRNA-1	4.1e-204	50.6	573	-
-	ACEY_18003-1	asp5: Secreted protein 5	Y	Y	436	Y		12	3	7.5	0	13	3	8	0		IPR001283:Cysteine-rich secretory protein-related;IPR014044:CAP domain;IPR035940:CAP superfamily;	-		K19919:51:CRISP1_2_3: cysteine-rich secretory protein 1/2/3		SCP domain-containing protein	0.887706	0.454988		asp5	Secreted protein 5	-	GO:0005576	Signal	-	GO:0005576		Y	0.906	0		ANCCAN_06327	4.2e-194	75.9	348	Y	-	-	maker-ANCCEYDFT_Contig196-pred_gff_fgenesh-gene-3.7-mRNA-1	0	100	436	Y
-	ACEY_03132-1	IPR011043:Galactose oxidase/kelch, beta-propeller	-	-	326	Y		11	14	12.5	0	14	19	16.5	0		IPR011043:Galactose oxidase/kelch, beta-propeller;	-		-		-	-	-		-	-	-	-	Signal	-	-		-	-	0		ANCCAN_16168	1.2e-230	92.9	326	Y	-	-	maker-ANCCEYDFT_Contig16-pred_gff_fgenesh-gene-8.7-mRNA-1	8e-247	100	326	Y
-	ACEY_18594-1	SCP domain-containing protein	-	Y	189	-		11	13	12	0	64	61	62.5	0		IPR001283:Cysteine-rich secretory protein-related;IPR014044:CAP domain;IPR035940:CAP superfamily;	-		-		SCP domain-containing protein	0.861265	0.44238		-	SCP-like protein	-	-	Signal	-	-		-	-	0		ANCCAN_24765	1.7e-130	87.7	187	-	-	-	maker-ANCCEYDFT_Contig413-augustus-gene-1.36-mRNA-1	4.1e-125	83.5	188	-
-	ACEY_07546-1	asp3: Secreted protein 6	Y	Y	219	Y		11	14	12.5	0	38	66	52	0		IPR001283:Cysteine-rich secretory protein-related;IPR014044:CAP domain;IPR035940:CAP superfamily;	-		-		SCP domain-containing protein	0.86068	0.442099		asp3	Secreted protein 6	-	-	Signal	-	-		Y	0.693	0		ANCCAN_03262	9.2e-107	71.4	203	Y	-	-	maker-ANCCEYDFT_Contig227-augustus-gene-3.47-mRNA-1	1.9e-105	99.3	150	Y
-	ACEY_11798-1	ASP2 (top by BLAST)	Y	Y	219	Y		11	14	12.5	0	51	48	49.5	0	3	IPR001283:Cysteine-rich secretory protein-related;IPR002413:Venom allergen 5-like;IPR014044:CAP domain;IPR018244:Allergen V5/Tpx-1-related, conserved site;IPR035940:CAP superfamily;	cellular_component:GO:0005576:extracellular region;		K20412:67:PI16, CRISP9, CD364: peptidase inhibitor 16		Ancylostoma secreted protein 2	2.02449	0.852329		asp1	SCP-like protein	-	GO:0005576	Signal;Homeobox	-	GO:0005576		Y	0.915	0		ANCCAN_00478	7.9e-114	69.3	218	-	-	-	maker-ANCCEYDFT_Contig235-pred_gff_fgenesh-gene-0.3-mRNA-1	1.4e-152	100	199	Y
-	ACEY_00935-1	IPR008993:Tissue inhibitor of metalloproteinases-like, OB-fold	Y	-	127	Y		11	10	10.5	0	48	40	44	0		IPR008993:Tissue inhibitor of metalloproteinases-like, OB-fold;	-		-		-	-	-		-	-	-	-	Signal	-	-		Y	0.891	0		ANCCAN_09669	2.3e-46	55	120	Y	-	-	maker-ANCCEYDFT_Contig580-pred_gff_snap-gene-0.21-mRNA-1	2.3e-87	95.3	127	Y
-	ACEY_00052-1	Ancylostoma-specific	Y	-	149	Y		11	7	9	0	49	25	37	0		-	-		-		-	-	-		-	-	-	-	-	-	-		Y	0.939	0		-	-	-	-	-	-	-	maker-ANCCEYDFT_Contig286-augustus-gene-1.14-mRNA-1	2.9e-05	39.7	58	-
-	ACEY_02711-1	IPR035109:Ancylostoma-associated secreted protein related	Y	-	111	Y		11	8	9.5	0	27	32	29.5	0		IPR035109:Ancylostoma-associated secreted protein related;	-		-		-	-	-		-	-	-	-	-	-	-		Y	0.841	0		-	-	-	-	-	-	-	maker-ANCCEYDFT_Contig28-augustus-gene-9.58-mRNA-1	1.3e-71	98.1	105	Y
-	ACEY_01480-1	IPR036084:Serine protease inhibitor-like superfamily	-	-	288	Y		11	12	11.5	0	29	28	28.5	0		IPR036084:Serine protease inhibitor-like superfamily;	-		-		-	-	-		-	-	-	-	Signal	-	-		-	-	0		ANCCAN_03876	2e-48	36.4	294	-	-	-	maker-ANCCEYDFT_Contig311-pred_gff_snap-gene-2.5-mRNA-1	3e-177	90	270	Y
-	ACEY_14273-1	NTR domain-containing protein	-	-	337	Y		11	12	11.5	0	28	24	26	0		IPR001134:Netrin domain;IPR001820:Protease inhibitor I35 (TIMP);IPR008993:Tissue inhibitor of metalloproteinases-like, OB-fold;	molecular_function:GO:0005515:protein binding;molecular_function:GO:0008191:metalloendopeptidase inhibitor activity;		K13784:19:PTMA: prothymosin alpha		NTR domain-containing protein	1.11882	0.558678		-	Tissue inhibitor of metalloprotease-2	-	GO:0008237;GO:0005576;GO:0003964;GO:0008191	Signal;Hydrolase;Metalloprotease;Secreted;Disulfide bond;Protease	-	GO:0008233;GO:0030234;GO:0005576		-	-	0		ANCCAN_04693	1.8e-78	73.1	160	Y	-	-	maker-ANCCEYDFT_Contig88-augustus-gene-2.35-mRNA-1	8.3e-125	100	173	Y
-	ACEY_12904-1	Acey_s0231.g3006	Y	-	145	Y		11	11	11	0	21	20	20.5	0		-	-		-		-	-	-		Acey_s0231.g3006	-	-	-	Coiled coil	-	-		Y	0.889	0		ANCCAN_22154	1.1e-66	69.2	146	Y	-	-	-	-	-	-	-
-	ACEY_01155-1	asp4: Secreted protein 4	Y	Y	331	Y		11	12	11.5	0	19	21	20	0		IPR001283:Cysteine-rich secretory protein-related;IPR014044:CAP domain;IPR035940:CAP superfamily;	-		-		SCP domain-containing protein	0.601737	0.127986		asp4	Secreted protein 4	-	-	Signal	-	-		Y	0.848	0		ANCCAN_12565	2.2e-77	65.2	164	Y	-	-	maker-ANCCEYDFT_Contig178-pred_gff_snap-mRNA-2.15-mRNA-1	4.7e-90	98.4	127	Y
-	ACEY_14397-1	Ancylostoma-specific	Y	-	169	Y		11	11	11	0	18	17	17.5	0		-	-		-		-	-	-		-	-	-	-	Signal	-	-		Y	0.885	1		ANCCAN_18147	1.6e-12	32.1	168	Y	-	-	-	-	-	-	-
-	ACEY_01265-1	Acey_s0005.g2645: Nematode fatty acid retinoid binding protein	Y	-	175	Y		11	12	11.5	0	13	20	16.5	0		IPR008632:Nematode fatty acid retinoid binding;	molecular_function:GO:0008289:lipid binding;		-		Nematode fatty acid retinoid binding protein	3.44262	0.968076		Acey_s0005.g2645	Nematode fatty acid retinoid binding protein	-	GO:0008289	Signal;Coiled coil	-	GO:0008289		Y	0.893	0		ANCCAN_27290	2.1e-106	89.7	175	Y	-	-	maker-ANCCEYDFT_Contig11-pred_gff_fgenesh-gene-6.4-mRNA-1	8.9e-119	100	175	Y
-	ACEY_13650-1	SCP domain-containing protein	Y	Y	423	Y		11	11	11	0	18	15	16.5	0		IPR001283:Cysteine-rich secretory protein-related;IPR014044:CAP domain;IPR035940:CAP superfamily;	-		-		SCP domain-containing protein	0.675018	0.296167		-	SCP-like protein	-	-	Signal	-	-		Y	0.849	0		ANCCAN_19052	1.3e-118	63.6	250	Y	-	-	maker-ANCCEYDFT_Contig98-pred_gff_snap-gene-3.4-mRNA-1	1.7e-214	69.4	421	-
-	ACEY_09886-1	ANCCEY_03557: Triacylglycerol lipase	Y	-	284	Y		11	11	11	0	15	16	15.5	0		IPR002921:Fungal lipase-like domain;IPR029058:Alpha/Beta hydrolase fold;	biological_process:GO:0006629:lipid metabolic process;		-		Triacylglycerol lipase	0.929915	0.474798		ANCCEY_03557	Triacylglycerol lipase	-	GO:0016787;GO:0006629	Hydrolase;Signal	-	GO:0006629		Y	0.794	0		ANCCAN_23058	4.2e-111	60.3	277	-	-	-	maker-ANCCEYDFT_Contig65-pred_gff_snap-gene-0.14-mRNA-1	1e-205	100	284	Y
-	ACEY_06110-1	Acey_s0045.g1137: SCP-like protein	Y	Y	240	Y		11	11	11	0	14	15	14.5	0		IPR014044:CAP domain;IPR035940:CAP superfamily;	-		-		SCP domain-containing protein	1.1806	0.584415		Acey_s0045.g1137	SCP-like protein	-	-	Signal	-	-		Y	0.897	0		ANCCAN_18957	1.2e-127	72.9	229	Y	-	-	maker-ANCCEYDFT_Contig574-pred_gff_snap-gene-0.7-mRNA-1	1.5e-183	100	240	Y
-	ACEY_01972-1	HCOI_01337000: Protein F44F4.10	Y	-	765	Y		11	11	11	0	15	14	14.5	0		IPR001461:Aspartic peptidase A1 family;IPR021109:Aspartic peptidase domain superfamily;IPR033121:Peptidase family A1 domain;IPR034164:Pepsin-like domain;	molecular_function:GO:0004190:aspartic-type endopeptidase activity|biological_process:GO:0006508:proteolysis;		K01379:52:CTSD: cathepsin D [EC:3.4.23.5]		-	-	-		HCOI_01337000	Protein F44F4.10	-	GO:0004190	Coiled coil;Hydrolase;Protease	-	GO:0008233		Y	0.857	0		ANCCAN_06081	4.6e-97	91.6	154	Y	-	-	maker-ANCCEYDFT_Contig42-pred_gff_fgenesh-mRNA-7.4-mRNA-1	8.6e-33	29.6	314	-
-	ACEY_11988-1	fh: Fumarate hydratase, mitochondrial	-	-	815	Y		11	12	11.5	0	11	14	12.5	0		IPR000362:Fumarate lyase family;IPR005677:Fumarate hydratase, class II;IPR008948:L-Aspartase-like;IPR018951:Fumarase C, C-terminal;IPR020557:Fumarate lyase, conserved site;IPR022761:Fumarate lyase, N-terminal;IPR024083:Fumarase/histidase, N-terminal;IPR028241:RAVE subunit 2/Rogdi;	molecular_function:GO:0003824:catalytic activity;molecular_function:GO:0004333:fumarate hydratase activity|biological_process:GO:0006106:fumarate metabolic process|cellular_component:GO:0045239:tricarboxylic acid cycle enzyme complex;biological_process:GO:0006099:tricarboxylic acid cycle|molecular_function:GO:0016829:lyase activity;		K01679:780:E4.2.1.2B, fumC, FH: fumarate hydratase, class II [EC:4.2.1.2]		Fumarate hydratase	0.778171	0.401761		fh	Fumarate hydratase, mitochondrial	1.3.5.1;4.2.1.2	GO:0005829;GO:0006106;GO:0045239;GO:0048868;GO:0006099;GO:0006108;GO:0070062;GO:0051262;GO:0009651;GO:0048873;GO:0004053;GO:0006525;GO:0005739;GO:0008177;GO:0004333;GO:0005759	Tricarboxylic acid cycle;Mitochondrion;Lyase;Flavoprotein;Cytoplasm;Phosphoprotein;Tumor suppressor;Acetylation;Disease mutation;Transit peptide;FAD;Electron transport	Carbohydrate metabolism	GO:0006461;GO:0044281;GO:0005739;GO:0005829;GO:0043226;GO:0006091;GO:0043234;GO:0005737;GO:0016829		-	-	0		ANCCAN_05215	3.7e-245	99.4	351	Y	-	-	maker-ANCCEYDFT_Contig296-augustus-gene-0.36-mRNA-1	0	98.8	500	Y
-	ACEY_01960-1	ANCDUO_11189: SCP-like protein	Y	Y	454	Y		11	6	8.5	0	14	8	11	0		IPR001283:Cysteine-rich secretory protein-related;IPR014044:CAP domain;IPR035940:CAP superfamily;	-		-		SCP domain-containing protein	0.800851	0.412997		ANCDUO_11189	SCP-like protein	-	GO:0016021	Signal	-	-		Y	0.93	0		ANCCAN_07062	2.2e-194	60.3	469	Y	-	-	maker-ANCCEYDFT_Contig1370-pred_gff_snap-gene-0.5-mRNA-1	3e-199	62.7	458	-
-	ACEY_16446-1	ANPEP: Peptidase family M1	-	-	403	Y		11	6	8.5	0	15	7	11	0		IPR001930:Peptidase M1, alanine aminopeptidase/leukotriene A4 hydrolase;IPR014782:Peptidase M1, membrane alanine aminopeptidase;IPR027268:Peptidase M4/M1, CTD superfamily;IPR034016:Aminopeptidase N-type;IPR042097:Aminopeptidase N-like , N-terminal;	biological_process:GO:0006508:proteolysis;molecular_function:GO:0008237:metallopeptidase activity|molecular_function:GO:0008270:zinc ion binding;		K08776:85:NPEPPS: puromycin-sensitive aminopeptidase [EC:3.4.11.14]		Peptidase family M1	0.713646	0.369176		ANPEP	Peptidase family M1	-	GO:0008270;GO:0042277;GO:0043171;GO:0008237;GO:0070006;GO:0006508;GO:0004177	Aminopeptidase;Hydrolase;Protease;Signal	-	GO:0043167;GO:0008233		-	-	1		ANCCAN_20464	3e-241	93.1	350	-	-	-	maker-ANCCEYDFT_Contig64-pred_gff_snap-gene-6.14-mRNA-1	1.6e-150	57.8	412	-
-	ACEY_09882-1	Triacylglycerol lipase	-	-	289	Y		11	7	9	0	11	7	9	0		IPR002921:Fungal lipase-like domain;IPR029058:Alpha/Beta hydrolase fold;	biological_process:GO:0006629:lipid metabolic process;		-		Triacylglycerol lipase	0.95774	0.487644		-	Triacylglycerol lipase	-	GO:0006629;GO:0016787	Hydrolase;Signal	-	GO:0006629		-	-	0		ANCCAN_23057	4e-167	78.3	286	Y	-	-	maker-ANCCEYDFT_Contig891-pred_gff_fgenesh-gene-0.0-mRNA-1	3.5e-154	93.8	224	Y
-	ACEY_15500-1	PSA: PSA	-	-	939	Y		11	4	7.5	0	12	4	8	0		IPR001930:Peptidase M1, alanine aminopeptidase/leukotriene A4 hydrolase;IPR014782:Peptidase M1, membrane alanine aminopeptidase;IPR024571:ERAP1-like C-terminal domain;IPR027268:Peptidase M4/M1, CTD superfamily;IPR034016:Aminopeptidase N-type;IPR042097:Aminopeptidase N-like , N-terminal;	biological_process:GO:0006508:proteolysis;molecular_function:GO:0008237:metallopeptidase activity|molecular_function:GO:0008270:zinc ion binding;		K08776:834:NPEPPS: puromycin-sensitive aminopeptidase [EC:3.4.11.14]		Aminopeptidase	1.02125	0.51633		PSA	PSA	3.4.11.-	GO:0042277;GO:0008270;GO:0043171;GO:0070062;GO:1903955;GO:0006508;GO:0070006;GO:0016773;GO:0004177;GO:0016798;GO:0071456;GO:0008237;GO:0005886	Hydrolase;Aminopeptidase;Protease	-	GO:0005576;GO:0009056;GO:0006605;GO:0043167;GO:0043226;GO:0007005;GO:0008233		-	-	0		ANCCAN_12242	0	93.9	901	Y	-	-	maker-ANCCEYDFT_Contig56-pred_gff_fgenesh-gene-6.5-mRNA-1	0	78	939	Y
-	ACEY_06506-1	hspB: Heat shock protein 70	-	-	687	-		11	3	7	0	11	3	7	0		IPR013126:Heat shock protein 70 family;IPR018181:Heat shock protein 70, conserved site;IPR029047:Heat shock protein 70kD, peptide-binding domain superfamily;IPR029048:Heat shock protein 70kD, C-terminal domain superfamily;IPR043129:ATPase, nucleotide binding domain;	molecular_function:GO:0005524:ATP binding|molecular_function:GO:0016887:ATP hydrolysis activity;		K03283:1078:HSPA1s: heat shock 70kDa protein 1/2/6/8		Putative chaperone protein DnaK	1.16713	0.578877		hspB	Heat shock protein 70	6.2.1.5;1.3.1.74	GO:0005102;GO:0004832;GO:0060548;GO:0005815;GO:0030707;GO:0051085;GO:0001618;GO:0090084;GO:0006108;GO:0051092;GO:1903955;GO:0048471;GO:0051087;GO:0042026;GO:0061738;GO:0051082;GO:0050821;GO:0006438;GO:0071013;GO:0034605;GO:0005634;GO:0051861;GO:0016616;GO:0009507;GO:0070062;GO:0006622;GO:0048026;GO:0031982;GO:0031397;GO:0050832;GO:0071470;GO:0072562;GO:0005794;GO:0044822;GO:0055131;GO:1901029;GO:…	Spermatogenesis;Chaperone;Isopeptide bond;ATP-binding;Phosphoprotein;mRNA splicing;Host cell receptor for virus entry;mRNA processing;Nitration;Coiled coil;Repressor;Spliceosome;Stress response;Differentiation;Methylation;Cytoskeleton;Acetylation;Ubl conjugation;Nucleotide-binding	-	GO:0016887;GO:0005737;GO:0006605;GO:0022607;GO:0005829;GO:0006457;GO:0005840;GO:0043226;GO:0005634;GO:0005764;GO:0007005;GO:0009790;GO:0005815;GO:0005615;GO:0051082;GO:0005623;GO:0016192;GO:0030198;GO:0008219;GO:0006950;GO:0007267;GO:0008289;GO:0061024;GO:0000003;GO:0006397;GO:0019899;GO:0048856;GO:0005618;GO:0055085;GO:0044403;GO:0000228;GO:0005856;GO:0003735;GO:0009536;GO:0005730;GO:0005811;GO:…		-	-	0		ANCCAN_14376	0	100	643	Y	-	-	maker-ANCCEYDFT_Contig402-pred_gff_fgenesh-gene-1.9-mRNA-1	0	100	643	Y
-	ACEY_06074-1	hspD: Heat shock protein 90	-	-	689	Y		11	0	5.5	0	12	0	6	0		IPR001404:Heat shock protein Hsp90 family;IPR003594:Histidine kinase/HSP90-like ATPase;IPR019805:Heat shock protein Hsp90, conserved site;IPR020568:Ribosomal protein S5 domain 2-type fold;IPR020575:Heat shock protein Hsp90, N-terminal;IPR036890:Histidine kinase/HSP90-like ATPase superfamily;IPR037196:HSP90, C-terminal domain;	molecular_function:GO:0005524:ATP binding|biological_process:GO:0006457:protein folding|molecular_function:GO:0016887:ATP hydrolysis activity|molecular_function:GO:0051082:unfolded protein binding;molecular_function:GO:0005524:ATP binding|biological_process:GO:0006457:protein folding|molecular_function:GO:0051082:unfolded protein binding;		K04079:1089:HSP90A, htpG: molecular chaperone HtpG		Heat shock protein 90	1.37808	0.661082		hspD	Heat shock protein 90	3.6.4.10	GO:0010659;GO:0048477;GO:0042220;GO:0032092;GO:0061741;GO:0060338;GO:0003729;GO:0008293;GO:0071902;GO:0005705;GO:0043248;GO:0005811;GO:0097435;GO:0060452;GO:1900034;GO:0045335;GO:0009816;GO:0006986;GO:0010038;GO:0001948;GO:0031672;GO:0016234;GO:0048769;GO:0030018;GO:0009651;GO:0010592;GO:0009986;GO:0030239;GO:0046677;GO:0007049;GO:0009409;GO:0051131;GO:0002119;GO:0005654;GO:0006950;GO:0097226;GO:…	Acetylation;S-nitrosylation;Ubl conjugation;Nucleomorph;Immunity;Nucleotide-binding;Stress response;Plant defense;Phosphoprotein;Cytoplasm;Coiled coil;Innate immunity;Cell cycle;Chaperone;Myogenesis;ATP-binding	-	GO:0008219;GO:0006950;GO:0030198;GO:0019899;GO:0048856;GO:0003013;GO:0000003;GO:0021700;GO:0061024;GO:0003729;GO:0030154;GO:0006914;GO:0005811;GO:0005654;GO:0005576;GO:0007049;GO:0016023;GO:0008092;GO:0006461;GO:0005737;GO:0016887;GO:0043226;GO:0006457;GO:0005829;GO:0002376;GO:0022607;GO:0006605;GO:0030234;GO:0006913;GO:0007005;GO:0005764;GO:0005578;GO:0051082;GO:0048870		-	-	0		ANCCAN_27280	0	100	454	Y	-	-	maker-ANCCEYDFT_Contig238-pred_gff_snap-gene-2.13-mRNA-1	0	88.1	689	Y
-	ACEY_14272-1	ANCCEY_04405: Tissue inhibitor of metalloproteinase	Y	-	215	Y		10	10	10	0	40	29	34.5	0		IPR001134:Netrin domain;IPR001820:Protease inhibitor I35 (TIMP);IPR008993:Tissue inhibitor of metalloproteinases-like, OB-fold;	molecular_function:GO:0005515:protein binding;molecular_function:GO:0008191:metalloendopeptidase inhibitor activity;		-		Tissue inhibitor of metalloproteinase	1.35019	0.650773		ANCCEY_04405	Tissue inhibitor of metalloproteinase	-	GO:0005576;GO:0008237;GO:0008191	Signal;Metalloprotease;Secreted;Disulfide bond	-	GO:0005576;GO:0030234		Y	0.94	0		ANCCAN_04693	8.4e-69	68.1	160	-	-	-	maker-ANCCEYDFT_Contig88-pred_gff_fgenesh-gene-2.4-mRNA-1	4.3e-132	100	184	Y
-	ACEY_06119-1	SCP domain-containing protein	Y	Y	185	Y		10	9	9.5	0	32	30	31	0		IPR014044:CAP domain;IPR035940:CAP superfamily;	-		-		SCP domain-containing protein	0.851046	0.437466		-	SCP-like protein	-	-	Signal	-	-		Y	0.819	0		ANCCAN_19756	1.7e-82	63	181	-	-	-	maker-ANCCEYDFT_Contig574-pred_gff_snap-gene-0.11-mRNA-1	8.6e-94	85	147	-
-	ACEY_17373-1	-	-	-	185	Y		10	10	10	0	34	22	28	0		-	-		-		-	-	-		-	-	-	-	Signal	-	-		-	-	0		ANCCAN_05581	2.8e-93	85.7	154	Y	-	-	maker-ANCCEYDFT_Contig144-pred_gff_snap-gene-3.9-mRNA-1	6.3e-122	100	172	Y
-	ACEY_01481-1	IPR002919:Trypsin Inhibitor-like, cysteine rich domain;IPR036084:Serine protease inhibitor-like superfamily	-	-	255	Y		10	9	9.5	0	22	29	25.5	0		IPR002919:Trypsin Inhibitor-like, cysteine rich domain;IPR036084:Serine protease inhibitor-like superfamily;	-		-		-	-	-		-	-	-	-	Signal	-	-		-	-	0		ANCCAN_03876	1.3e-81	53.1	256	Y	-	-	maker-ANCCEYDFT_Contig311-augustus-gene-2.25-mRNA-1	3.1e-56	100	85	Y
-	ACEY_18467-1	Ancylostoma-specific	-	-	164	Y		10	8	9	0	23	22	22.5	0		-	-		-		-	-	-		-	-	-	-	-	-	-		-	-	0		ANCCAN_05743	2e-51	57.7	137	Y	-	-	maker-ANCCEYDFT_Contig162-pred_gff_fgenesh-gene-1.0-mRNA-1	3.8e-07	37.6	117	-
-	ACEY_09908-1	Acey_s0119.g803: SCP-like protein	Y	Y	412	Y		10	9	9.5	0	23	21	22	0		IPR001283:Cysteine-rich secretory protein-related;IPR014044:CAP domain;IPR035940:CAP superfamily;	-		-		SCP domain-containing protein	0.97495	0.495505		Acey_s0119.g803	SCP-like protein	-	GO:0016021	Signal	-	-		Y	0.475	1		ANCCAN_06743	8.4e-114	46.5	402	-	-	-	maker-ANCCEYDFT_Contig365-pred_gff_snap-gene-1.28-mRNA-1	5.5e-106	44.8	411	-
-	ACEY_02247-1	ANCDUO_07191: SCP-like protein	Y	-	145	Y		10	10	10	0	16	26	21	0		IPR035109:Ancylostoma-associated secreted protein related;IPR035940:CAP superfamily;	-		-		Secreted protein 3	1.69743	0.766996		ANCDUO_07191	SCP-like protein	-	-	Signal	-	-		Y	0.937	0		ANCCAN_06568	8.2e-69	70.4	142	Y	-	-	maker-ANCCEYDFT_Contig84-pred_gff_fgenesh-gene-4.5-mRNA-1	2.9e-107	100	145	Y
-	ACEY_02603-1	Acey_s0012.g1803	Y	-	136	Y		10	9	9.5	0	19	22	20.5	0		IPR035109:Ancylostoma-associated secreted protein related;	-		-		-	-	-		Acey_s0012.g1803	-	-	-	Signal	-	-		Y	0.914	0		ANCCAN_26289	5.9e-61	67.4	135	Y	-	-	maker-ANCCEYDFT_Contig275-pred_gff_fgenesh-gene-2.9-mRNA-1	1.2e-97	100	136	Y
-	ACEY_13073-1	mdh1: Malate dehydrogenase	-	-	337	Y		10	12	11	0	15	23	19	0		IPR001236:Lactate/malate dehydrogenase, N-terminal;IPR001252:Malate dehydrogenase, active site;IPR001557:L-lactate/malate dehydrogenase;IPR010945:Malate dehydrogenase, type 2;IPR011274:Malate dehydrogenase, NAD-dependent, cytosolic;IPR015955:Lactate dehydrogenase/glycoside hydrolase, family 4, C-terminal;IPR022383:Lactate/malate dehydrogenase, C-terminal;IPR036291:NAD(P)-binding domain superfamil…	molecular_function:GO:0003824:catalytic activity|biological_process:GO:0005975:carbohydrate metabolic process|molecular_function:GO:0016616:oxidoreductase activity, acting on the CH-OH group of donors, NAD or NADP as acceptor;biological_process:GO:0006108:malate metabolic process|molecular_function:GO:0016615:malate dehydrogenase activity;biological_process:GO:0006108:malate metabolic process|mol…		K00025:466:MDH1: malate dehydrogenase [EC:1.1.1.37]		Malate dehydrogenase	0.942721	0.480731		mdh1	Malate dehydrogenase	1.1.1.96;1.1.1.37	GO:0098779;GO:0009506;GO:0030060;GO:0043209;GO:0006107;GO:0010043;GO:0005811;GO:0047860;GO:0009735;GO:0009651;GO:0005774;GO:0070062;GO:0048046;GO:0046923;GO:0046331;GO:0006108;GO:0016616;GO:0006099;GO:0006621;GO:0016615;GO:0005975;GO:0046686;GO:0005773;GO:0004470;GO:0006734;GO:0002230;GO:0005615;GO:0098792;GO:0005813	Isopeptide bond;Ubl conjugation;Tricarboxylic acid cycle;Oxidoreductase;NAD	-	GO:0006091;GO:0005975;GO:0006914;GO:0007005;GO:0016491;GO:0005615;GO:0005815;GO:0005811;GO:0044281		-	-	0		ANCCAN_16103	1.7e-218	93	327	Y	-	-	maker-ANCCEYDFT_Contig460-pred_gff_snap-gene-0.13-mRNA-1	1.3e-246	100	337	Y
-	ACEY_01482-1	Trypsin Inhibitor like cysteine rich domain protein	Y	-	281	Y		10	13	11.5	0	15	21	18	0		IPR000742:EGF-like domain;IPR002919:Trypsin Inhibitor-like, cysteine rich domain;IPR036084:Serine protease inhibitor-like superfamily;	-		-		Trypsin Inhibitor like cysteine rich domain protein	1.14652	0.570321		-	-	-	-	Signal	-	-		Y	0.793	1		ANCCAN_03875	1.8e-140	73.8	244	Y	-	-	maker-ANCCEYDFT_Contig311-pred_gff_snap-gene-2.13-mRNA-1	2.6e-104	100	137	Y
-	ACEY_00578-1	ncpI: Eukaryotic aspartyl protease	Y	-	428	Y		10	8	9	0	19	14	16.5	0		IPR001461:Aspartic peptidase A1 family;IPR001969:Aspartic peptidase, active site;IPR021109:Aspartic peptidase domain superfamily;IPR033121:Peptidase family A1 domain;IPR034164:Pepsin-like domain;	molecular_function:GO:0004190:aspartic-type endopeptidase activity|biological_process:GO:0006508:proteolysis;		-		Parasite pepsinogen	1.11849	0.558537		ncpI	Eukaryotic aspartyl protease	-	GO:0004383;GO:0004190;GO:0035556	Signal;Hydrolase;Protease;Aspartyl protease	-	GO:0008233		Y	0.896	0		ANCCAN_00836	6.6e-246	80.1	403	Y	-	-	maker-ANCCEYDFT_Contig13-pred_gff_fgenesh-mRNA-0.3-mRNA-1	1e-269	86.4	428	Y
-	ACEY_09922-1	IPR035940:CAP superfamily	Y	-	298	Y		10	8	9	0	17	14	15.5	0		IPR035940:CAP superfamily;	-		-		-	-	-		-	-	-	-	Signal	-	-		Y	0.791	0		ANCCAN_22180	4.2e-40	40.5	205	-	-	-	maker-ANCCEYDFT_Contig792-pred_gff_snap-gene-0.5-mRNA-1	1.4e-128	90.1	192	-
-	ACEY_03323-1	asp6: Squash family serine protease inhibitor	Y	Y	1382	Y		10	15	12.5	0	11	18	14.5	0		IPR014044:CAP domain;IPR035940:CAP superfamily;	-		-		-	-	-		asp6	Squash family serine protease inhibitor	-	GO:0008233	Hydrolase;Protease;Signal	-	GO:0008233		Y	0.806	0		ANCCAN_08264	2e-47	48.1	187	-	-	-	maker-ANCCEYDFT_Contig206-pred_gff_snap-mRNA-3.7-mRNA-1	8.6e-59	74.6	130	-
-	ACEY_06238-1	asp5: SCP-like protein	-	Y	377	Y		10	11	10.5	0	13	15	14	0		IPR001283:Cysteine-rich secretory protein-related;IPR014044:CAP domain;IPR018244:Allergen V5/Tpx-1-related, conserved site;IPR035940:CAP superfamily;	cellular_component:GO:0005576:extracellular region;		-		Secreted protein 5	1.25598	0.614687		asp5	SCP-like protein	-	GO:0005576	Signal	-	GO:0005576		-	-	0		ANCCAN_04745	2.9e-141	51.5	377	-	-	-	maker-ANCCEYDFT_Contig23-pred_gff_snap-gene-10.15-mRNA-1	1.5e-238	96.6	321	Y
-	ACEY_00585-1	Ancylostoma-specific	Y	-	140	Y		10	8	9	0	17	11	14	0		-	-		-		-	-	-		Acey_s0003.g1200	-	-	-	Signal	-	-		Y	0.869	1		ANCCAN_19425	8.3e-76	80.9	131	Y	-	-	maker-ANCCEYDFT_Contig151-augustus-gene-1.29-mRNA-1	1.8e-91	96.3	136	Y
-	ACEY_17331-1	ctsb: Peptidase C1A domain containing protein	Y	-	358	Y		10	9	9.5	0	14	13	13.5	0		IPR000169:Cysteine peptidase, cysteine active site;IPR000668:Peptidase C1A, papain C-terminal;IPR025660:Cysteine peptidase, histidine active site;IPR025661:Cysteine peptidase, asparagine active site;IPR038765:Papain-like cysteine peptidase superfamily;	biological_process:GO:0006508:proteolysis|molecular_function:GO:0008234:cysteine-type peptidase activity;		K01363:288:CTSB: cathepsin B [EC:3.4.22.1]		Papain family cysteine protease	1.06272	0.534582		ctsb	Peptidase C1A domain containing protein	3.4.22.1;3.4.22.-	GO:0046697;GO:0050790;GO:0016651;GO:0048471;GO:0046718;GO:0051603;GO:0030855;GO:0005764;GO:0097067;GO:0031101;GO:0004197;GO:0005615;GO:0008234;GO:0030574	Zymogen;Glycoprotein;Signal;Thiol protease;Protease;Hydrolase	-	GO:0009056;GO:0005615;GO:0048856;GO:0040007;GO:0005764;GO:0008233		Y	0.722	0		ANCCAN_01684	1.5e-178	68.3	338	-	-	-	maker-ANCCEYDFT_Contig383-pred_gff_snap-gene-1.19-mRNA-1	5.2e-189	81.8	325	Y
-	ACEY_11620-1	asp4: SCP-like protein	Y	Y	475	Y		10	10	10	0	12	11	11.5	0		IPR001283:Cysteine-rich secretory protein-related;IPR014044:CAP domain;IPR035940:CAP superfamily;	-		-		SCP domain-containing protein	0.665629	0.274619		asp4	SCP-like protein	-	GO:0005576	Signal	-	GO:0005576		Y	0.871	0		ANCCAN_01490	2.2e-149	47.1	488	-	-	-	maker-ANCCEYDFT_Contig383-pred_gff_snap-gene-0.7-mRNA-1	4.5e-60	33	451	-
-	ACEY_13336-1	clec-62: Protein CBR-CLEC-62	Y	-	386	Y		10	9	9.5	0	11	11	11	0		IPR001304:C-type lectin-like;IPR002035:von Willebrand factor, type A;IPR016186:C-type lectin-like/link domain superfamily;IPR016187:C-type lectin fold;IPR036465:von Willebrand factor A-like domain superfamily;	-		-		von Willebrand factor type A domain protein	0.762631	0.393997		clec-62	Protein CBR-CLEC-62	-	-	Disulfide bond;Signal	-	-		Y	0.889	0		ANCCAN_11613	5.1e-236	85.9	355	Y	-	-	maker-ANCCEYDFT_Contig145-pred_gff_snap-mRNA-4.12-mRNA-1	1.5e-109	64.1	245	-
-	ACEY_09116-1	Acey_s0061.g3272	Y	-	240	Y		10	7	8.5	0	13	7	10	0		IPR035940:CAP superfamily;	-		-		-	-	-		Acey_s0061.g3272	-	-	-	Signal	-	-		Y	0.917	0		ANCCAN_00766	7.7e-75	76.6	128	Y	-	-	maker-ANCCEYDFT_Contig227-pred_gff_snap-gene-3.20-mRNA-1	3e-09	26.2	183	-
-	ACEY_11960-1	Acey_s0191.g1280	Y	-	265	Y		10	5	7.5	0	14	6	10	0		-	-		-		-	-	-		Acey_s0191.g1280	-	-	-	Signal	-	-		Y	0.781	0		ANCCAN_10264	1.6e-73	51.7	263	Y	-	-	maker-ANCCEYDFT_Contig67-pred_gff_snap-gene-0.4-mRNA-1	2.4e-197	100	265	Y
-	ACEY_04978-1	Acey_s0032.g2501	Y	-	904	Y		10	6	8	0	12	6	9	0		-	-		-		-	-	-		Acey_s0032.g2501	-	-	GO:0006030;GO:0008061;GO:0005576	Signal	-	GO:0005576		Y	0.801	0		ANCCAN_04592	1.6e-100	79.9	194	Y	-	-	maker-ANCCEYDFT_Contig9-pred_gff_fgenesh-gene-10.7-mRNA-1	6.8e-152	77.6	720	Y
-	ACEY_11663-1	Acey_s0179.g726	-	-	308	Y		10	4	7	0	12	5	8.5	0		IPR017853:Glycoside hydrolase superfamily;	-		-		-	-	-		Acey_s0179.g726	-	-	GO:0005975	Signal	-	GO:0005975		-	-	0		ANCCAN_13662	2.4e-97	83.2	155	Y	-	-	maker-ANCCEYDFT_Contig292-pred_gff_snap-gene-1.12-mRNA-1	4.6e-139	97.9	195	Y
-	ACEY_07273-1	GAL-1: 32 kDa beta-galactoside-binding lectin	-	-	282	Y		10	6	8	0	10	6	8	0		IPR001079:Galectin, carbohydrate recognition domain;IPR013320:Concanavalin A-like lectin/glucanase domain superfamily;IPR044156:Galectin-like;	molecular_function:GO:0030246:carbohydrate binding;		-		Galectin	1.32295	0.640538		GAL-1	32 kDa beta-galactoside-binding lectin	-	GO:0030246;GO:0016936;GO:0045121;GO:0060102	Repeat;Lectin	-	GO:0003735;GO:0005886;GO:0006412;GO:0005578;GO:0005840		-	-	0		ANCCAN_10351	3.2e-213	99.3	282	Y	-	-	maker-ANCCEYDFT_Contig99-augustus-gene-4.16-mRNA-1	1.3e-114	80.4	209	-
-	ACEY_01256-1	far-1: Fatty-acid and retinol-binding protein 1	-	-	220	Y		9	17	13	0	18	53	35.5	0		IPR008632:Nematode fatty acid retinoid binding;	molecular_function:GO:0008289:lipid binding;		-		Nematode fatty acid retinoid binding protein	2.25388	0.898207		far-1	Fatty-acid and retinol-binding protein 1	-	GO:0008289;GO:0005576;GO:0019825	Coiled coil;Signal;Secreted;Lipid-binding	-	GO:0008289;GO:0005576		-	-	0		ANCCAN_24911	1.2e-97	85.2	189	Y	-	-	maker-ANCCEYDFT_Contig11-pred_gff_fgenesh-gene-6.10-mRNA-1	4e-79	88.6	149	Y
-	ACEY_03799-1	IPR035109:Ancylostoma-associated secreted protein related	Y	-	141	Y		9	7	8	0	79	40	59.5	0		IPR035109:Ancylostoma-associated secreted protein related;	-		-		-	-	-		-	-	-	-	-	-	-		Y	0.943	0		ANCCAN_04146	1.3e-26	57.9	76	Y	-	-	maker-ANCCEYDFT_Contig303-augustus-gene-1.38-mRNA-1	1.8e-98	96.6	146	Y
-	ACEY_16949-1	ttl1: Transthyretin-like family protein	-	-	133	Y		9	6	7.5	0	61	33	47	0		IPR001534:Transthyretin-like;IPR038479:Transthyretin-like superfamily;	cellular_component:GO:0009986:cell surface;		-		Transthyretin domain containing protein	1.64076	0.74983		ttl1	Transthyretin-like family protein	-	GO:0005615;GO:0006811	Signal	-	GO:0005615		-	-	0		ANCCAN_11349	2.3e-59	66.9	133	Y	-	-	maker-ANCCEYDFT_Contig45-augustus-gene-7.50-mRNA-1	1.4e-66	98.9	92	-
-	ACEY_04797-1	SCP domain-containing protein	Y	-	245	Y		9	9	9	0	37	28	32.5	0		IPR035940:CAP superfamily;	-		-		SCP domain-containing protein	1.17798	0.583343		-	-	-	GO:0016021	Signal	-	-		Y	0.946	0		ANCCAN_17788	1.9e-86	69.9	166	-	-	-	maker-ANCCEYDFT_Contig169-pred_gff_snap-gene-4.11-mRNA-1	4.6e-24	34.3	169	-
-	ACEY_13120-1	SCP domain-containing protein	Y	Y	261	Y		9	9	9	0	29	27	28	0		IPR014044:CAP domain;IPR035940:CAP superfamily;	-		K24243:21:CRISPLD: cysteine-rich secretory protein LCCL domain-containing		SCP domain-containing protein	1.03841	0.52393		-	-	-	GO:0016021	Signal	-	-		Y	0.893	0		ANCCAN_22180	9.2e-72	47	234	-	-	-	-	-	-	-	-
-	ACEY_11033-1	gcp7: Papain family cysteine protease	Y	-	624	Y		9	10	9.5	0	20	35	27.5	0		IPR000169:Cysteine peptidase, cysteine active site;IPR000668:Peptidase C1A, papain C-terminal;IPR025660:Cysteine peptidase, histidine active site;IPR025661:Cysteine peptidase, asparagine active site;IPR038765:Papain-like cysteine peptidase superfamily;	biological_process:GO:0006508:proteolysis|molecular_function:GO:0008234:cysteine-type peptidase activity;		K01363:242:CTSB: cathepsin B [EC:3.4.22.1]		-	-	-		gcp7	Papain family cysteine protease	3.4.22.-	GO:0031101;GO:0051603;GO:0004197;GO:0005764;GO:0008234;GO:0005615;GO:0050790;GO:0016651	Thiol protease;Signal;Disulfide bond;Zymogen;Protease;Glycoprotein;Hydrolase	-	GO:0009056;GO:0005764;GO:0008233;GO:0005615		Y	0.767	0		ANCCAN_06628	1.2e-205	75.3	344	-	-	-	maker-ANCCEYDFT_Contig663-pred_gff_snap-gene-0.28-mRNA-1	1e-265	100	344	Y
-	ACEY_00936-1	Ancylostoma-specific	Y	-	132	Y		9	8	8.5	0	23	25	24	0		-	-		-		-	-	-		-	-	-	-	Signal	-	-		Y	0.967	0		ANCCAN_09669	3.1e-38	54.4	125	-	-	-	maker-ANCCEYDFT_Contig580-pred_gff_snap-gene-0.20-mRNA-1	1.7e-69	93.5	108	Y
-	ACEY_02209-1	Ancylostoma-specific	Y	-	113	Y		9	8	8.5	0	25	20	22.5	0		-	-		-		-	-	-		-	-	-	-	-	-	-		Y	0.928	0		ANCCAN_11940	1.5e-10	53.5	43	-	-	-	maker-ANCCEYDFT_Contig717-augustus-gene-0.14-mRNA-1	1.3e-12	49.1	57	-
-	ACEY_04802-1	SCP domain-containing protein	Y	Y	261	Y		9	9	9	0	24	18	21	0		IPR014044:CAP domain;IPR035940:CAP superfamily;	-		-		SCP domain-containing protein	1.18181	0.58491		-	-	-	GO:0016021	Signal	-	-		Y	0.744	0		ANCCAN_22180	3.4e-82	54.4	226	-	-	-	maker-ANCCEYDFT_Contig347-augustus-gene-0.21-mRNA-1	1.8e-19	34.3	181	-
-	ACEY_11618-1	asp4: Secreted protein 4	Y	Y	222	Y		9	7	8	0	24	13	18.5	0		IPR014044:CAP domain;IPR035940:CAP superfamily;	-		-		-	-	-		asp4	Secreted protein 4	-	-	Signal	-	-		Y	0.805	0		ANCCAN_01488	1.5e-81	57.5	226	-	-	-	maker-ANCCEYDFT_Contig186-augustus-gene-1.13-mRNA-1	6.7e-55	100	80	Y
-	ACEY_17038-1	Acey_s0596.g435	Y	-	159	Y		9	9	9	0	13	22	17.5	0		IPR016186:C-type lectin-like/link domain superfamily;IPR016187:C-type lectin fold;	-		-		-	-	-		Acey_s0596.g435	-	-	-	Signal	-	-		Y	0.915	0		ANCCAN_09728	4.4e-101	74.9	183	Y	-	-	maker-ANCCEYDFT_Contig465-augustus-gene-1.34-mRNA-1	6.4e-112	100	143	Y
-	ACEY_07549-1	asp3: Secreted protein 3	Y	Y	388	Y		9	10	9.5	0	15	15	15	0		IPR001283:Cysteine-rich secretory protein-related;IPR014044:CAP domain;IPR035940:CAP superfamily;	-		-		SCP domain-containing protein	1.1194	0.558926		asp3	Secreted protein 3	-	-	Signal	-	-		Y	0.863	0		ANCCAN_04192	4e-79	66.7	177	Y	-	-	maker-ANCCEYDFT_Contig227-pred_gff_snap-gene-3.28-mRNA-1	2.4e-138	98	396	Y
-	ACEY_09927-3	PAM: NHL repeat protein	Y	-	690	-		9	19	14	0	9	20	14.5	0		IPR000323:Copper type II, ascorbate-dependent monooxygenase, N-terminal;IPR000720:Peptidylglycine alpha-hydroxylating monooxygenase/peptidyl-hydroxyglycine alpha-amidating lyase;IPR001258:NHL repeat;IPR008977:PHM/PNGase F domain superfamily;IPR011042:Six-bladed beta-propeller, TolB-like;IPR013017:NHL repeat, subgroup;IPR014783:Copper type II, ascorbate-dependent monooxygenase, histidine-cluster-2…	molecular_function:GO:0003824:catalytic activity;molecular_function:GO:0003824:catalytic activity|biological_process:GO:0006518:peptide metabolic process|cellular_component:GO:0016020:membrane;molecular_function:GO:0004497:monooxygenase activity|molecular_function:GO:0005507:copper ion binding|molecular_function:GO:0016715:oxidoreductase activity, acting on paired donors, with incorporation or re…		K24006:459:PAM: peptidylglycine monooxygenase / peptidylamidoglycolate lyase [EC:1.14.17.3 4.3.2.5]		Peptidylglycine monooxygenase	0.990173	0.502404		PAM	NHL repeat protein	1.14.17.3;4.3.2.5	GO:0001519;GO:0004504;GO:0004598;GO:0005507;GO:0006518;GO:0016020;GO:0016715;GO:0070062	Glycoprotein;Membrane;Monooxygenase;Oxidoreductase;Signal;Transmembrane;Transmembrane helix	-	GO:0005576;GO:0016491;GO:0034641;GO:0043167;GO:0043226		Y	0.56	0		ANCCAN_08073	2.7e-277	94.1	387	-	-	-	maker-ANCCEYDFT_Contig792-augustus-gene-0.23-mRNA-1	2e-258	90.3	392	-
-	ACEY_10034-1	pgk: Phosphoglycerate kinase	-	-	454	Y		9	14	11.5	0	11	14	12.5	0		IPR001576:Phosphoglycerate kinase;IPR015824:Phosphoglycerate kinase, N-terminal;IPR015911:Phosphoglycerate kinase, conserved site;IPR036043:Phosphoglycerate kinase superfamily;	molecular_function:GO:0004618:phosphoglycerate kinase activity|biological_process:GO:0006096:glycolytic process;		K00927:636:PGK, pgk: phosphoglycerate kinase [EC:2.7.2.3]		Phosphoglycerate kinase	0.923919	0.472008		pgk	Phosphoglycerate kinase	2.7.2.3	GO:0004618;GO:0051701;GO:0045121;GO:0005524;GO:0061621;GO:0046716;GO:0005929;GO:0001666;GO:0030855;GO:0070062;GO:0006094;GO:0009897;GO:0030018;GO:0005634;GO:0030446;GO:0045335;GO:0030445;GO:0006096;GO:0031430;GO:0005737;GO:0007525;GO:0009277;GO:0098779;GO:0044416;GO:0005516;GO:0005739;GO:0016567;GO:0030317;GO:0016310;GO:0035686;GO:0007268;GO:0007520	Calmodulin-binding;Glycolysis;Kinase;Transferase;Nucleotide-binding;Hereditary hemolytic anemia;Disease mutation;Phosphoprotein;Acetylation;ATP-binding;Isopeptide bond;Cytoplasm	Carbohydrate degradation	GO:0006914;GO:0005634;GO:0016301;GO:0009056;GO:0005929;GO:0044281;GO:0034641;GO:0005975;GO:0005739;GO:0006091;GO:0005737;GO:0007005;GO:0051186		-	-	0		ANCCAN_16381	2.3e-266	98.6	370	Y	-	-	maker-ANCCEYDFT_Contig5-pred_gff_snap-gene-4.29-mRNA-1	6.3e-304	100	416	Y
-	ACEY_01962-1	Acey_s0009.g462: SCP-like protein	-	Y	463	Y		9	13	11	0	10	15	12.5	0		IPR001283:Cysteine-rich secretory protein-related;IPR014044:CAP domain;IPR035940:CAP superfamily;	-		-		-	-	-		Acey_s0009.g462	SCP-like protein	-	GO:0016021	Signal	-	-		-	-	0		ANCCAN_07064	1.8e-155	59.3	410	-	-	-	maker-ANCCEYDFT_Contig826-pred_gff_snap-gene-0.14-mRNA-1	0	100	463	Y
-	ACEY_04114-2	ncpI: Necepsin I	Y	-	458	Y		9	11	10	0	12	13	12.5	0		IPR001461:Aspartic peptidase A1 family;IPR001969:Aspartic peptidase, active site;IPR021109:Aspartic peptidase domain superfamily;IPR033121:Peptidase family A1 domain;IPR034164:Pepsin-like domain;	molecular_function:GO:0004190:aspartic-type endopeptidase activity|biological_process:GO:0006508:proteolysis;		-		Eukaryotic aspartyl protease	1.0205	0.515997		ncpI	Necepsin I	3.4.23.-	GO:0045087;GO:0004190;GO:0006508;GO:0005615;GO:0030163;GO:0004383;GO:0035556	Signal;Aspartyl protease;Hydrolase;Protease	-	GO:0008233;GO:0005615;GO:0009056		Y	0.755	0		ANCCAN_03761	3e-274	83.7	424	Y	-	-	maker-ANCCEYDFT_Contig42-pred_gff_fgenesh-mRNA-7.4-mRNA-1	4.5e-219	78.9	394	Y
-	ACEY_11894-1	Acey_s0188.g1150	Y	-	141	Y		9	7	8	0	16	9	12.5	0		IPR035109:Ancylostoma-associated secreted protein related;	-		K10451:23:KLHL14: kelch-like protein 14		-	-	-		Acey_s0188.g1150	-	-	GO:0016021	Signal	-	-		Y	0.896	0		ANCCAN_03205	1.2e-51	54.4	149	-	-	-	maker-ANCCEYDFT_Contig224-pred_gff_snap-gene-2.5-mRNA-1	2.4e-104	100	141	Y
-	ACEY_06120-1	SCP domain-containing protein	Y	Y	208	Y		9	8	8.5	0	12	10	11	0		IPR014044:CAP domain;IPR035940:CAP superfamily;	-		-		SCP domain-containing protein	0.923465	0.471796		-	SCP-like protein	-	-	Signal	-	-		Y	0.854	0		ANCCAN_19756	1e-75	61.8	170	-	-	-	maker-ANCCEYDFT_Contig574-pred_gff_snap-gene-0.11-mRNA-1	1e-107	98	147	Y
-	ACEY_04977-1	PRG4	Y	-	936	Y		9	9	9	0	12	9	10.5	0		-	-		-		-	-	-		PRG4	-	-	GO:0030247;GO:0006955;GO:0005044	Signal	-	GO:0002376		Y	0.86	0		ANCCAN_04594	1.8e-116	83.8	222	Y	-	-	maker-ANCCEYDFT_Contig9-augustus-gene-11.33-mRNA-1	5.3e-145	97.8	227	Y
-	ACEY_13141-1	ada: Adenosine deaminase	-	-	429	Y		9	9	9	0	11	10	10.5	0		IPR001365:Adenosine/AMP deaminase domain;IPR006330:Adenosine/adenine deaminase;IPR032466:Metal-dependent hydrolase;	molecular_function:GO:0019239:deaminase activity;		K01488:318:add, ADA: adenosine deaminase [EC:3.5.4.4]		Adenosine deaminase	0.959029	0.488235		ada	Adenosine deaminase	3.5.4.4	GO:0001889;GO:0048286;GO:0006154;GO:0006157;GO:0048541;GO:0005829;GO:0070256;GO:0004000;GO:0060169;GO:0002686;GO:0002906;GO:0005764;GO:0001890;GO:0033089;GO:0050850;GO:0050728;GO:0019239;GO:0032261;GO:0046111;GO:0050862;GO:0043103;GO:0001666;GO:0046061;GO:0001829;GO:0046101;GO:0030054;GO:0002314;GO:0046103;GO:0010460;GO:0030890;GO:0045987;GO:0009168;GO:0046638;GO:0048566;GO:0033632;GO:0060205;GO:…	Nucleotide metabolism;Cytoplasmic vesicle;Cell junction	-	GO:0009058;GO:0007155;GO:0034655;GO:0042592;GO:0008219;GO:0048856;GO:0030154;GO:0008283;GO:0003013;GO:0009790;GO:0002376;GO:0005764;GO:0005829;GO:0044281;GO:0000003;GO:0034641;GO:0016810;GO:0048870;GO:0048646		-	-	0		ANCCAN_03665	2.3e-130	84.1	233	Y	-	-	maker-ANCCEYDFT_Contig753-augustus-gene-0.32-mRNA-1	1.3e-112	84.6	195	Y
-	ACEY_07895-1	Fibronectin type-III domain-containing protein	-	-	793	Y		9	6	7.5	0	14	7	10.5	0		IPR039295:Signaling mucin MSB2;	molecular_function:GO:0005034:osmosensor activity|cellular_component:GO:0005887:integral component of plasma membrane|biological_process:GO:0007232:osmosensory signaling pathway via Sho1 osmosensor;		-		Fibronectin type-III domain-containing protein	1.11909	0.558794		-	-	-	GO:0007155;GO:0016021	-	-	GO:0007155		-	-	1		ANCCAN_20431	7.5e-50	43.6	236	-	-	-	maker-ANCCEYDFT_Contig408-pred_gff_fgenesh-mRNA-1.1-mRNA-1	3.8e-165	99.1	333	Y
-	ACEY_04675-1	gcp7: Peptidase C1A domain containing protein	Y	-	348	Y		9	7	8	0	12	8	10	0		IPR000169:Cysteine peptidase, cysteine active site;IPR000668:Peptidase C1A, papain C-terminal;IPR038765:Papain-like cysteine peptidase superfamily;	biological_process:GO:0006508:proteolysis|molecular_function:GO:0008234:cysteine-type peptidase activity;		K01363:249:CTSB: cathepsin B [EC:3.4.22.1]		Papain family cysteine protease	1.21358	0.597814		gcp7	Peptidase C1A domain containing protein	3.4.22.-;3.4.22.1	GO:0030855;GO:0016651;GO:0005615;GO:0046697;GO:0030574;GO:0046718;GO:0008234;GO:0004197;GO:0005764;GO:0097067;GO:0048471;GO:0050790;GO:0031101;GO:0051603	Hydrolase;Disulfide bond;Protease;Thiol protease;Glycoprotein;Zymogen;Signal	-	GO:0009056;GO:0005764;GO:0040007;GO:0005615;GO:0048856;GO:0008233		Y	0.948	0		ANCCAN_06617	1.1e-222	81.2	340	Y	-	-	maker-ANCCEYDFT_Contig327-augustus-gene-0.20-mRNA-1	6.1e-255	96.1	337	Y
-	ACEY_06249-1	asp5: SCP-like protein	Y	Y	429	Y		9	7	8	0	11	9	10	0		IPR001283:Cysteine-rich secretory protein-related;IPR014044:CAP domain;IPR018244:Allergen V5/Tpx-1-related, conserved site;IPR035940:CAP superfamily;	cellular_component:GO:0005576:extracellular region;		-		SCP domain-containing protein	0.68552	0.320268		asp5	SCP-like protein	-	GO:0005576	Signal	-	GO:0005576		Y	0.943	0		ANCCAN_04745	6.1e-157	50.8	417	-	-	-	maker-ANCCEYDFT_Contig23-pred_gff_snap-gene-10.15-mRNA-1	2.4e-162	67.6	318	-
-	ACEY_07111-1	aspC: Aspartate aminotransferase	-	-	490	Y		9	8	8.5	0	10	8	9	0		IPR000796:Aspartate/other aminotransferase;IPR004838:Aminotransferases, class-I, pyridoxal-phosphate-binding site;IPR004839:Aminotransferase, class I/classII;IPR015421:Pyridoxal phosphate-dependent transferase, major domain;IPR015422:Pyridoxal phosphate-dependent transferase, small domain;IPR015424:Pyridoxal phosphate-dependent transferase;	molecular_function:GO:0003824:catalytic activity;molecular_function:GO:0003824:catalytic activity|biological_process:GO:0009058:biosynthetic process|molecular_function:GO:0030170:pyridoxal phosphate binding;biological_process:GO:0006520:cellular amino acid metabolic process|molecular_function:GO:0008483:transaminase activity;biological_process:GO:0009058:biosynthetic process|molecular_function:GO…		K14454:548:GOT1: aspartate aminotransferase, cytoplasmic [EC:2.6.1.1]		Aspartate aminotransferase	1.01138	0.511928		aspC	Aspartate aminotransferase	2.6.1.-;2.6.1.3;2.6.1.1	GO:0006531;GO:0080130;GO:0006107;GO:0005777;GO:0048046;GO:0019551;GO:0070062;GO:0009941;GO:0051384;GO:0030170;GO:0043648;GO:0004069;GO:0004609;GO:0008483;GO:0009058;GO:0005764;GO:0006103;GO:0006114;GO:0042802;GO:0006532;GO:0031406;GO:0032869;GO:0006520;GO:0005829;GO:0010319;GO:0055089;GO:0008652;GO:0006533;GO:0007219;GO:0019550;GO:0043679;GO:0007476;GO:0047801;GO:0006536	Pyridoxal phosphate;Cytoplasm;Zinc-finger;Transferase;Aminotransferase	-	GO:0005576;GO:0005829;GO:0006520;GO:0043167;GO:0009058;GO:0042592;GO:0005764;GO:0044281;GO:0043226;GO:0005777		-	-	0		ANCCAN_17868	2.3e-305	98.5	409	Y	-	-	maker-ANCCEYDFT_Contig195-pred_gff_fgenesh-gene-3.1-mRNA-1	4.4e-306	96.7	423	Y
-	ACEY_13757-1	ncpI: Eukaryotic aspartyl protease	Y	-	427	Y		9	8	8.5	0	9	8	8.5	0		IPR001461:Aspartic peptidase A1 family;IPR001969:Aspartic peptidase, active site;IPR021109:Aspartic peptidase domain superfamily;IPR033121:Peptidase family A1 domain;IPR034164:Pepsin-like domain;	molecular_function:GO:0004190:aspartic-type endopeptidase activity|biological_process:GO:0006508:proteolysis;		K01379:96:CTSD: cathepsin D [EC:3.4.23.5]		Peptidase A1 domain-containing protein	0.874163	0.44855		ncpI	Eukaryotic aspartyl protease	3.4.23.-	GO:0004190;GO:0004383;GO:0005615;GO:0006508;GO:0045087;GO:0030163	Aspartyl protease;Protease;Disulfide bond;Secreted;Glycoprotein;Hydrolase;Signal	-	GO:0009056;GO:0008233;GO:0005615		Y	0.878	1		ANCCAN_17498	3.2e-158	84.6	259	Y	-	-	maker-ANCCEYDFT_Contig49-pred_gff_snap-gene-0.22-mRNA-1	9.7e-251	100	340	Y
-	ACEY_11146-2	Acey_s0157.g3216	Y	-	151	-		9	7	8	0	10	7	8.5	0		IPR035109:Ancylostoma-associated secreted protein related;	-		-		-	-	-		Acey_s0157.g3216	-	-	-	Signal	-	-		Y	0.852	0		-	-	-	-	-	-	-	-	-	-	-	-
-	ACEY_11958-1	Acey_s0191.g1277: Chitin binding Peritrophin-A domain protein	Y	-	591	Y		9	6	7.5	0	10	6	8	0		IPR002557:Chitin binding domain;IPR036508:Chitin binding domain superfamily;	cellular_component:GO:0005576:extracellular region|molecular_function:GO:0008061:chitin binding;molecular_function:GO:0008061:chitin binding;		-		Chitin binding Peritrophin-A domain protein	1.44849	0.686355		Acey_s0191.g1277	Chitin binding Peritrophin-A domain protein	-	GO:0005576;GO:0006030;GO:0008061	Signal	-	GO:0005576		Y	0.744	0		ANCCAN_20534	0	87.4	625	Y	-	-	maker-ANCCEYDFT_Contig57-pred_gff_snap-gene-0.6-mRNA-1	3e-262	89.3	540	Y
-	ACEY_00553-1	nsbp: Putative nucleosome binding protein	-	-	381	Y		9	0	4.5	0	9	0	4.5	0		IPR002164:Nucleosome assembly protein (NAP);IPR037231:NAP-like superfamily;	cellular_component:GO:0005634:nucleus|biological_process:GO:0006334:nucleosome assembly;		K11279:247:NAP1L1, NRP: nucleosome assembly protein 1-like 1		Nucleosome assembly protein 1-like 4	1.36843	0.657536		nsbp	Putative nucleosome binding protein	-	GO:0044822;GO:0042470;GO:0051260;GO:0008134;GO:0007283;GO:0042393;GO:0005634;GO:0006334;GO:0008284;GO:0001878;GO:0060215;GO:0015485;GO:0030332;GO:0030154;GO:0051082	Nucleus;Acetylation;Spermatogenesis;Developmental protein;Differentiation;Coiled coil;Phosphoprotein;Methylation;Prenylation	-	GO:0051082;GO:0006461;GO:0008134;GO:0042393;GO:0005634;GO:0051276		-	-	0		ANCCAN_09068	3.1e-226	99.7	310	Y	-	-	maker-ANCCEYDFT_Contig582-augustus-gene-0.31-mRNA-1	6.4e-158	75.2	315	Y
-	ACEY_06670-1	Acey_s0052.g2206	Y	-	133	Y		8	7	7.5	0	15	22	18.5	0		-	-		-		-	-	-		Acey_s0052.g2206	-	-	GO:0016021	Signal	-	-		Y	0.918	0		ANCCAN_02718	2.8e-68	71.4	133	Y	-	-	maker-ANCCEYDFT_Contig125-augustus-gene-3.41-mRNA-1	9.8e-98	100	133	Y
-	ACEY_03961-1	mif-1: Phenylpyruvate tautomerase domain protein	-	-	115	Y		8	7	7.5	0	9	9	9	0		IPR001398:Macrophage migration inhibitory factor;IPR014347:Tautomerase/MIF superfamily;	-		K07253:125:MIF: phenylpyruvate tautomerase [EC:5.3.2.1]		Macrophage migration inhibitory factor	2.31312	0.908183		mif-1	Phenylpyruvate tautomerase domain protein	5.3.2.1;5.3.3.12	GO:0050178;GO:0005615;GO:0004167	Cytokine;Pyruvate;Secreted;Isomerase	-	GO:0016853;GO:0005615		-	-	0		ANCCAN_25101	7.3e-73	93.8	113	Y	-	-	maker-ANCCEYDFT_Contig17-pred_gff_snap-gene-10.36-mRNA-1	1.4e-53	100	79	Y
-	ACEY_09375-1	IPR035109:Ancylostoma-associated secreted protein related	-	-	161	Y		8	9	8.5	0	108	113	110.5	0		IPR035109:Ancylostoma-associated secreted protein related;	-		-		-	-	-		-	-	-	-	-	-	-		-	-	1		-	-	-	-	-	-	-	maker-ANCCEYDFT_Contig38-pred_gff_snap-gene-7.3-mRNA-1	2.4e-116	100	161	Y
-	ACEY_07181-1	ANCCEY_11747	-	-	159	Y		8	8	8	0	37	32	34.5	0		-	-		-		-	-	-		ANCCEY_11747	-	-	-	Signal	-	-		-	-	0		ANCCAN_18277	2.2e-13	33.3	144	-	-	-	maker-ANCCEYDFT_Contig555-pred_gff_fgenesh-gene-0.0-mRNA-1	4.9e-87	100	124	Y
-	ACEY_11725-1	IPR014044:CAP domain;IPR035940:CAP superfamily	Y	Y	132	Y		8	6	7	0	31	26	28.5	0		IPR014044:CAP domain;IPR035940:CAP superfamily;	-		-		-	-	-		-	Secreted protein 3	-	-	Signal	-	-		Y	0.704	0		ANCCAN_12253	4.5e-32	60.9	87	Y	-	-	maker-ANCCEYDFT_Contig84-pred_gff_fgenesh-gene-4.1-mRNA-1	1.3e-97	99.2	132	Y
-	ACEY_17270-1	Secreted protein 3	Y	Y	146	Y		8	8	8	0	29	21	25	0		IPR014044:CAP domain;IPR035940:CAP superfamily;	-		-		Secreted protein 3	1.47663	0.696149		-	Secreted protein 3	-	-	Signal	-	-		Y	0.801	0		ANCCAN_12252	1.2e-35	61.3	93	-	-	-	maker-ANCCEYDFT_Contig84-pred_gff_snap-gene-3.7-mRNA-1	2.1e-72	73.1	145	Y
-	ACEY_02484-1	Acey_s0011.g1553	Y	-	113	Y		8	6	7	0	26	20	23	0		-	-		-		-	-	-		Acey_s0011.g1553	-	-	-	Signal	-	-		Y	0.725	0		ANCCAN_09952	4.4e-58	77	113	Y	-	-	maker-ANCCEYDFT_Contig137-pred_gff_snap-gene-3.27-mRNA-1	3e-78	100	113	Y
-	ACEY_11724-1	Secreted protein 3 / IPR014044:CAP domain	Y	Y	134	Y		8	6	7	0	22	21	21.5	0		IPR014044:CAP domain;IPR035940:CAP superfamily;	-		-		Secreted protein 3	1.32539	0.641463		-	Secreted protein 3	-	-	Signal	-	-		Y	0.933	0		ANCCAN_12250	2.9e-25	41.7	139	-	-	-	maker-ANCCEYDFT_Contig84-pred_gff_fgenesh-gene-4.2-mRNA-1	5.3e-66	97.8	91	Y
-	ACEY_09915-1	SCP domain-containing protein	Y	Y	424	Y		8	13	10.5	0	14	21	17.5	0		IPR001283:Cysteine-rich secretory protein-related;IPR014044:CAP domain;IPR035940:CAP superfamily;	-		-		SCP domain-containing protein	0.834747	0.429581		-	SCP-like protein	-	-	Signal	-	-		Y	0.864	0		ANCCAN_19130	5.1e-123	48.6	414	-	-	-	maker-ANCCEYDFT_Contig365-augustus-gene-1.46-mRNA-1	2.6e-115	47.8	362	-
-	ACEY_04382-1	DUF4440 domain-containing protein (Fragment)	-	-	100	Y		8	8	8	0	15	18	16.5	0		IPR032710:NTF2-like domain superfamily;	-		-		DUF4440 domain-containing protein (Fragment)	0.890984	0.456541		-	-	-	-	-	-	-		-	-	0		ANCCAN_05846	1.8e-48	90.3	72	Y	-	-	maker-ANCCEYDFT_Contig412-pred_gff_fgenesh-gene-1.1-mRNA-1	7.6e-75	100	100	Y
-	ACEY_07038-1	Acey_s0058.g2933	-	-	335	Y		8	8	8	0	14	19	16.5	0		-	-		-		-	-	-		Acey_s0058.g2933	-	-	-	Signal	-	-		-	-	0		ANCCAN_22427	1.2e-113	74.6	205	Y	-	-	maker-ANCCEYDFT_Contig522-augustus-gene-0.25-mRNA-1	3.3e-135	98.4	185	Y
-	ACEY_13118-1	Acey_s0242.g3428	Y	Y	317	Y		8	7	7.5	0	22	11	16.5	0		IPR014044:CAP domain;IPR035940:CAP superfamily;	-		-		-	-	-		Acey_s0242.g3428	-	-	-	Signal	-	-		Y	0.866	0		ANCCAN_08055	5.1e-24	39.6	154	-	-	-	maker-ANCCEYDFT_Contig648-pred_gff_snap-gene-0.20-mRNA-1	5.9e-21	93.6	47	-
-	ACEY_09707-1	IPR003582:ShKT domain	Y	-	373	Y		8	10	9	0	18	14	16	0		IPR003582:ShKT domain;	-		-		-	-	-		-	SCP-like protein	-	GO:0005576	Signal	-	GO:0005576		Y	0.905	0		ANCCAN_25831	3.4e-123	63.3	245	Y	-	-	maker-ANCCEYDFT_Contig304-pred_gff_snap-gene-1.17-mRNA-1	1.5e-138	100	228	Y
-	ACEY_13666-2	mtp: Metalloendopeptidase	-	-	485	-		8	11	9.5	0	16	15	15.5	0		IPR001506:Peptidase M12A;IPR006026:Peptidase, metallopeptidase;IPR017050:Metallopeptidase, nematode;IPR024079:Metallopeptidase, catalytic domain superfamily;	molecular_function:GO:0004222:metalloendopeptidase activity|biological_process:GO:0006508:proteolysis;biological_process:GO:0006508:proteolysis|molecular_function:GO:0008237:metallopeptidase activity|molecular_function:GO:0008270:zinc ion binding;molecular_function:GO:0008237:metallopeptidase activity;molecular_function:GO:0008237:metallopeptidase activity|biological_process:GO:0018996:molting cy…		-		Zinc metalloproteinase	1.16081	0.576264		mtp	Metalloendopeptidase	3.4.24.-;3.4.24.21	GO:0018996;GO:0004222;GO:0008270	Metal-binding;EGF-like domain;Protease;Metalloprotease;Hydrolase;Signal;Zinc	-	GO:0008233;GO:0043167		-	-	0		ANCCAN_06389	1.8e-139	61.7	316	-	-	-	maker-ANCCEYDFT_Contig672-augustus-gene-0.30-mRNA-1	7.6e-145	77.6	272	Y
-	ACEY_10818-1	amy: Alpha-amylase	-	-	827	Y		8	17	12.5	0	11	19	15	0		IPR006046:Alpha amylase;IPR006047:Glycosyl hydrolase, family 13, catalytic domain;IPR013780:Glycosyl hydrolase, all-beta;IPR017853:Glycoside hydrolase superfamily;IPR031319:Alpha-amylase, C-terminal domain;	molecular_function:GO:0003824:catalytic activity|biological_process:GO:0005975:carbohydrate metabolic process;molecular_function:GO:0004556:alpha-amylase activity|biological_process:GO:0005975:carbohydrate metabolic process|molecular_function:GO:0043169:cation binding;		K01176:608:AMY, amyA, malS: alpha-amylase [EC:3.2.1.1]		Alpha-amylase	0.705021	0.364752		amy	Alpha-amylase	3.2.1.1	GO:0070062;GO:0007586;GO:0031404;GO:0005615;GO:0016798;GO:0030431;GO:0044245;GO:0016052;GO:0071391;GO:0016160;GO:0016021;GO:0004556;GO:0043169;GO:0005509;GO:0005975;GO:0005576	Glycosidase;Pyrrolidone carboxylic acid;Signal;Disulfide bond;Membrane;Glycoprotein;Secreted;Transmembrane helix;Chloride;Calcium;Transmembrane;Carbohydrate metabolism;Hydrolase	-	GO:0005576;GO:0005975;GO:0016798;GO:0043167;GO:0005615		-	-	1		ANCCAN_17595	0	87.6	758	Y	-	-	maker-ANCCEYDFT_Contig258-pred_gff_snap-gene-2.34-mRNA-1	0	90.2	716	Y
-	ACEY_12953-1	klp-nb: Keratin-like protein	Y	-	246	Y		8	8	8	0	12	17	14.5	0		IPR003677:SXP/RAL-2 family protein Ani s 5-like, cation-binding domain;	-		-		DUF148 domain-containing protein	1.54765	0.720102		klp-nb	Keratin-like protein	-	-	Coiled coil;Signal	-	-		Y	0.853	0		ANCCAN_12585	3.9e-96	72.1	247	Y	-	-	maker-ANCCEYDFT_Contig343-pred_gff_fgenesh-gene-1.6-mRNA-1	7.6e-132	100	246	Y
-	ACEY_03044-1	far-1: Fatty-acid and retinol-binding protein 1	-	-	203	Y		8	8	8	0	15	13	14	0		IPR008632:Nematode fatty acid retinoid binding;	molecular_function:GO:0008289:lipid binding;		-		Nematode fatty acid retinoid binding protein	2.52463	0.937537		far-1	Fatty-acid and retinol-binding protein 1	-	GO:0005576;GO:0008289;GO:0005504;GO:0019825;GO:0019841	Coiled coil;Signal;Secreted;Lipid-binding	-	GO:0008289;GO:0005576		-	-	1		ANCCAN_10127	3e-58	92.1	101	-	-	-	maker-ANCCEYDFT_Contig87-pred_gff_fgenesh-gene-3.1-mRNA-1	8.2e-115	88.7	203	Y
-	ACEY_09916-1	SCP domain-containing protein	Y	Y	427	Y		8	9	8.5	0	12	11	11.5	0		IPR001283:Cysteine-rich secretory protein-related;IPR014044:CAP domain;IPR035940:CAP superfamily;	-		-		SCP domain-containing protein	0.767338	0.396354		-	SCP-like protein	-	-	Signal	-	-		Y	0.688	0		ANCCAN_08065	1.2e-193	68.7	371	Y	-	-	maker-ANCCEYDFT_Contig96-augustus-gene-3.17-mRNA-1	8.2e-93	65.8	196	-
-	ACEY_05742-1	SCP domain-containing protein	-	Y	436	Y		8	8	8	0	10	13	11.5	0		IPR001283:Cysteine-rich secretory protein-related;IPR014044:CAP domain;IPR035940:CAP superfamily;	-		-		SCP domain-containing protein	0.885299	0.453847		-	SCP-like protein	-	-	Signal	-	-		-	-	0		ANCCAN_06739	1.2e-210	67.1	429	Y	-	-	maker-ANCCEYDFT_Contig279-pred_gff_snap-gene-0.10-mRNA-1	5.1e-274	100	353	Y
-	ACEY_06043-1	tct-1: Translationally-controlled tumor protein homolog	-	-	181	Y		8	11	9.5	0	10	12	11	0		IPR011057:Mss4-like superfamily;IPR011323:Mss4/translationally controlled tumour-associated TCTP;IPR018105:Translationally controlled tumour protein;IPR034737:Translationally controlled tumour protein (TCTP) domain;	-		-		Translationally-controlled tumor protein homolog	1.57943	0.730462		tct-1	Translationally-controlled tumor protein homolog	-	GO:0005840;GO:0006302;GO:0005737;GO:0005700;GO:0006888;GO:0031573;GO:0042254;GO:0045793;GO:0016021;GO:0005783;GO:0033129;GO:0005085;GO:0040018;GO:0071480;GO:0007095	Calcium;Transmembrane;Membrane;Cytoplasm;Ribosomal protein;Ribonucleoprotein;Transmembrane helix	-	GO:0040007;GO:0005783;GO:0016192;GO:0042254;GO:0005840;GO:0005694;GO:0005737		-	-	0		ANCCAN_21475	4.2e-120	94.7	187	-	-	-	maker-ANCCEYDFT_Contig5-augustus-gene-0.37-mRNA-1	2.8e-124	100	181	-
-	ACEY_07927-1	mtp: Metalloendopeptidase	Y	-	495	Y		8	10	9	0	11	11	11	0		IPR000859:CUB domain;IPR001506:Peptidase M12A;IPR006026:Peptidase, metallopeptidase;IPR017050:Metallopeptidase, nematode;IPR024079:Metallopeptidase, catalytic domain superfamily;IPR034035:Astacin-like metallopeptidase domain;IPR035914:Spermadhesin, CUB domain superfamily;	molecular_function:GO:0004222:metalloendopeptidase activity|biological_process:GO:0006508:proteolysis;biological_process:GO:0006508:proteolysis|molecular_function:GO:0008237:metallopeptidase activity|molecular_function:GO:0008270:zinc ion binding;molecular_function:GO:0008237:metallopeptidase activity;molecular_function:GO:0008237:metallopeptidase activity|biological_process:GO:0018996:molting cy…		-		Zinc metalloproteinase	2.02205	0.851779		mtp	Metalloendopeptidase	3.4.24.21;3.4.24.-	GO:0018996;GO:0008270;GO:0004222	Protease;Zinc;Metal-binding;Metalloprotease;Hydrolase;EGF-like domain;Signal	-	GO:0043167;GO:0008233		Y	0.953	0		ANCCAN_14459	2.3e-275	85.1	423	Y	-	-	maker-ANCCEYDFT_Contig33674-pred_gff_snap-gene-0.2-mRNA-1	6.8e-229	64.2	494	-
-	ACEY_04885-1	CBG16650: Deoxyribonuclease II	Y	-	369	Y		8	9	8.5	0	8	14	11	0		IPR004947:Deoxyribonuclease II;	molecular_function:GO:0004531:deoxyribonuclease II activity|biological_process:GO:0006259:DNA metabolic process;		K01158:219:DNASE2: deoxyribonuclease II [EC:3.1.22.1]		Deoxyribonuclease-2 domain protein	1.5314	0.714717		CBG16650	Deoxyribonuclease II	3.1.-.-	GO:0006309;GO:0004531	Signal;Glycoprotein	-	GO:0008219;GO:0004518;GO:0034655		Y	0.923	0		ANCCAN_14711	4.7e-178	72.6	336	Y	-	-	maker-ANCCEYDFT_Contig69-pred_gff_snap-gene-1.10-mRNA-1	8.5e-282	100	369	Y
-	ACEY_16234-1	IPR014044:CAP domain;IPR035940:CAP superfamily	Y	Y	243	Y		8	8	8	0	12	10	11	0		IPR014044:CAP domain;IPR035940:CAP superfamily;	-		-		-	-	-		-	-	-	-	-	-	-		Y	0.892	0		ANCCAN_00653	5.3e-21	39.3	145	-	-	-	maker-ANCCEYDFT_Contig347-augustus-gene-0.21-mRNA-1	2.5e-147	96.5	198	Y
-	ACEY_02555-1	lbp-1: Fatty acid-binding protein homolog 1	Y	-	163	Y		8	10	9	0	9	12	10.5	0		IPR000463:Cytosolic fatty-acid binding;IPR012674:Calycin;IPR040094:Fatty acid-binding protein homologue 1/2/3/4;	molecular_function:GO:0008289:lipid binding;		K08752:18:FABP3: fatty acid-binding protein 3, muscle and heart		FABP domain-containing protein	1.71495	0.77216		lbp-1	Fatty acid-binding protein homolog 1	-	GO:0005215;GO:0005576;GO:0008289	Lipid-binding;Transport;Signal;Secreted	-	GO:0005576;GO:0008289		Y	0.714	0		ANCCAN_24588	3.5e-115	95.7	163	Y	-	-	maker-ANCCEYDFT_Contig616-pred_gff_fgenesh-gene-0.3-mRNA-1	6.2e-120	100	163	Y
-	ACEY_00713-1	Acey_s0003.g1439: Kunitz/Bovine pancreatic trypsin inhibitor domain protein	Y	-	429	Y		8	9	8.5	0	10	11	10.5	0		IPR002223:Pancreatic trypsin inhibitor Kunitz domain;IPR003645:Follistatin-like, N-terminal;IPR006150:Cysteine-rich repeat;IPR036880:Pancreatic trypsin inhibitor Kunitz domain superfamily;	molecular_function:GO:0004867:serine-type endopeptidase inhibitor activity;		-		-	-	-		Acey_s0003.g1439	Kunitz/Bovine pancreatic trypsin inhibitor domain protein	-	GO:0004867	Signal	-	GO:0030234		Y	0.832	1		ANCCAN_05406	9.9e-153	91.3	208	Y	-	-	maker-ANCCEYDFT_Contig546-pred_gff_snap-gene-0.13-mRNA-1	1.2e-167	99.5	209	Y
-	ACEY_11147-1	IPR035109:Ancylostoma-associated secreted protein related	Y	-	149	Y		8	7	7.5	0	13	8	10.5	0		IPR035109:Ancylostoma-associated secreted protein related;	-		-		-	-	-		-	-	-	-	-	-	-		Y	0.897	0		-	-	-	-	-	-	-	-	-	-	-	-
-	ACEY_05759-1	mtp: Metalloendopeptidase	Y	-	490	Y		8	6	7	0	12	9	10.5	0		IPR000859:CUB domain;IPR001506:Peptidase M12A;IPR006026:Peptidase, metallopeptidase;IPR017050:Metallopeptidase, nematode;IPR024079:Metallopeptidase, catalytic domain superfamily;IPR034035:Astacin-like metallopeptidase domain;	molecular_function:GO:0004222:metalloendopeptidase activity|biological_process:GO:0006508:proteolysis;biological_process:GO:0006508:proteolysis|molecular_function:GO:0008237:metallopeptidase activity|molecular_function:GO:0008270:zinc ion binding;molecular_function:GO:0008237:metallopeptidase activity;molecular_function:GO:0008237:metallopeptidase activity|biological_process:GO:0018996:molting cy…		-		Zinc metalloproteinase	1.99574	0.845766		mtp	Metalloendopeptidase	3.4.24.-;3.4.24.21	GO:0008270;GO:0004222;GO:0018996	Signal;Protease;Metal-binding;EGF-like domain;Zinc;Hydrolase;Metalloprotease	-	GO:0043167;GO:0008233		Y	0.728	0		ANCCAN_23433	4.2e-222	65.9	490	Y	-	-	maker-ANCCEYDFT_Contig572-pred_gff_snap-gene-0.42-mRNA-1	9.1e-296	90	450	Y
-	ACEY_08608-1	DUF148 domain-containing protein (Fragment)	-	-	217	Y		8	5	6.5	0	13	8	10.5	0		IPR003677:SXP/RAL-2 family protein Ani s 5-like, cation-binding domain;	-		-		DUF148 domain-containing protein (Fragment)	1.27644	0.622689		-	-	-	-	-	-	-		-	-	1		ANCCAN_17958	8.3e-42	55	169	-	-	-	maker-ANCCEYDFT_Contig3-pred_gff_fgenesh-mRNA-4.2-mRNA-1	8.7e-68	91.9	136	Y
-	ACEY_09923-1	IPR035940:CAP superfamily	Y	-	278	Y		8	6	7	0	12	8	10	0		IPR035940:CAP superfamily;	-		-		-	-	-		-	-	-	-	Signal	-	-		Y	0.855	0		ANCCAN_22180	5.1e-43	42.2	204	-	-	-	maker-ANCCEYDFT_Contig792-pred_gff_snap-gene-0.5-mRNA-1	1.6e-145	100	192	Y
-	ACEY_08292-1	bas1: Beta-ureidopropionase	-	-	386	Y		8	10	9	0	8	11	9.5	0		IPR003010:Carbon-nitrogen hydrolase;IPR036526:Carbon-nitrogen hydrolase superfamily;	biological_process:GO:0006807:nitrogen compound metabolic process;		K01431:512:UPB1, pydC: beta-ureidopropionase [EC:3.5.1.6]		BUP1 ureidopropionase (Fragment)	1.6664	0.757684		bas1	Beta-ureidopropionase	3.5.1.6;3.5.-.-	GO:0006208;GO:0016746;GO:0070062;GO:0001889;GO:0051603;GO:0001701;GO:0005829;GO:0045335;GO:0019483;GO:0043562;GO:0006807;GO:0019482;GO:0006212;GO:0003837;GO:0033396;GO:0006210;GO:0055120;GO:0005839;GO:0016810;GO:0046135	Hydrolase;Acetylation;Cytoplasm;Acyltransferase;Biotin;Phosphoprotein;Lipoprotein;Zinc;Disease mutation	Amino-acid biosynthesis	GO:0009056;GO:0016810;GO:0043226;GO:0005576;GO:0044281;GO:0005829		-	-	0		ANCCAN_15970	2.2e-284	97.9	386	Y	-	-	maker-ANCCEYDFT_Contig413-pred_gff_snap-gene-1.6-mRNA-1	1.2e-199	69.7	386	-
-	ACEY_05555-1	ANCCEY_07803: Astacin	Y	-	394	Y		8	7	7.5	0	9	10	9.5	0		IPR001506:Peptidase M12A;IPR006026:Peptidase, metallopeptidase;IPR024079:Metallopeptidase, catalytic domain superfamily;IPR035914:Spermadhesin, CUB domain superfamily;	molecular_function:GO:0004222:metalloendopeptidase activity|biological_process:GO:0006508:proteolysis;biological_process:GO:0006508:proteolysis|molecular_function:GO:0008237:metallopeptidase activity|molecular_function:GO:0008270:zinc ion binding;molecular_function:GO:0008237:metallopeptidase activity;		-		Zinc metalloproteinase	1.10454	0.552611		ANCCEY_07803	Astacin	3.4.24.-	GO:0018996;GO:0004222;GO:0008270;GO:0008237	Metal-binding;Metalloprotease;Zinc;Signal;Hydrolase;Protease	-	GO:0008233;GO:0043167		Y	0.749	0		ANCCAN_14227	9.9e-112	47.5	385	-	-	-	maker-ANCCEYDFT_Contig232-pred_gff_snap-gene-2.18-mRNA-1	2.2e-223	80.5	390	Y
-	ACEY_06720-1	SCP domain-containing protein	Y	Y	530	Y		8	7	7.5	0	9	8	8.5	0		IPR001283:Cysteine-rich secretory protein-related;IPR014044:CAP domain;IPR035940:CAP superfamily;	-		-		SCP domain-containing protein	0.713192	0.368944		-	SCP extracellular domain containing protein	-	GO:0005576	Signal	-	GO:0005576		Y	0.858	0		ANCCAN_01555	4.2e-88	60.9	235	Y	-	-	maker-ANCCEYDFT_Contig51-augustus-gene-5.19-mRNA-1	3.4e-129	95	180	-
-	ACEY_12948-1	Acey_s0233.g3088	-	-	198	Y		8	6	7	0	10	7	8.5	0		IPR003677:SXP/RAL-2 family protein Ani s 5-like, cation-binding domain;	-		-		DUF148 domain-containing protein	1.08425	0.543913		Acey_s0233.g3088	-	-	-	Signal;Coiled coil	-	-		-	-	0		ANCCAN_12578	1.3e-61	67.4	184	Y	-	-	maker-ANCCEYDFT_Contig343-augustus-gene-1.83-mRNA-1	9.5e-98	100	189	Y
-	ACEY_16062-1	Acey_s0470.g2030	Y	-	345	Y		8	6	7	0	11	6	8.5	0		-	-		-		-	-	-		Acey_s0470.g2030	-	-	-	Signal	-	-		Y	0.902	0		ANCCAN_04591	2.3e-37	40.8	184	-	-	-	maker-ANCCEYDFT_Contig538-pred_gff_snap-mRNA-1.6-mRNA-1	1.6e-123	89.9	258	Y
-	ACEY_09503-1	gst-1: Glutathione S-transferase-1	-	-	207	Y		8	8	8	0	8	8	8	0		IPR004045:Glutathione S-transferase, N-terminal;IPR004046:Glutathione S-transferase, C-terminal;IPR010987:Glutathione S-transferase, C-terminal-like;IPR036249:Thioredoxin-like superfamily;IPR036282:Glutathione S-transferase, C-terminal domain superfamily;IPR040079:Glutathione Transferase family;	molecular_function:GO:0005515:protein binding|biological_process:GO:0006749:glutathione metabolic process;		K04097:116:HPGDS: prostaglandin-H2 D-isomerase / glutathione transferase [EC:5.3.99.2 2.5.1.18]		Glutathione S-transferase protein	0.941743	0.480279		gst-1	Glutathione S-transferase-1	2.5.1.18	GO:0006749;GO:0045087;GO:0008340;GO:0055114;GO:0004602;GO:0016740;GO:0005903;GO:0004364;GO:0008152;GO:0043292	Transferase	-	GO:0006950;GO:0007568;GO:0002376;GO:0043226;GO:0016765;GO:0005737;GO:0048856		-	-	0		ANCCAN_04562	2.1e-110	77.8	194	-	-	-	maker-ANCCEYDFT_Contig9-pred_gff_snap-gene-7.27-mRNA-1	1.6e-80	61	200	-
-	ACEY_10778-1	ece1: Peptidase family M13	-	-	530	Y		8	6	7	0	8	7	7.5	0		IPR000718:Peptidase M13;IPR008753:Peptidase M13, N-terminal domain;IPR018497:Peptidase M13, C-terminal domain;IPR024079:Metallopeptidase, catalytic domain superfamily;IPR042089:Peptidase M13, domain 2;	molecular_function:GO:0004222:metalloendopeptidase activity|biological_process:GO:0006508:proteolysis;biological_process:GO:0006508:proteolysis;molecular_function:GO:0008237:metallopeptidase activity;		K08635:417:MMEL1, NEP: neprilysin [EC:3.4.24.11]		endothelin-converting enzyme homolog isoform X3	2.07028	0.862406		ece1	Peptidase family M13	3.4.24.-;3.4.24.71	GO:0006508;GO:0070285;GO:0004175;GO:0004222;GO:0016021;GO:0016486;GO:0016529	Glycoprotein;Protease;Signal-anchor;Membrane;Signal;Transmembrane;Metalloprotease;Transmembrane helix	-	GO:0008233;GO:0043473;GO:0051604		-	-	0		ANCCAN_12054	0	93.4	472	-	-	-	maker-ANCCEYDFT_Contig131-pred_gff_snap-gene-0.7-mRNA-1	0	100	529	-
-	ACEY_03509-1	Smpdl3b: Acid sphingomyelinase-like phosphodiesterase 3b	-	-	495	Y		8	5	6.5	0	9	6	7.5	0		IPR004843:Calcineurin-like phosphoesterase domain, ApaH type;IPR029052:Metallo-dependent phosphatase-like;IPR041805:Acid sphingomyelinase/endopolyphosphatase, metallophosphatase domain;	molecular_function:GO:0016787:hydrolase activity;		K01128:330:SMPDL3: sphingomyelin phosphodiesterase acid-like 3 [EC:3.1.4.-]		Metallophos domain-containing protein	0.888387	0.455311		Smpdl3b	Acid sphingomyelinase-like phosphodiesterase 3b	-	GO:0016787;GO:0000166	Signal	-	-		-	-	0		ANCCAN_14011	4.8e-168	83.3	276	Y	-	-	maker-ANCCEYDFT_Contig20-pred_gff_fgenesh-gene-7.1-mRNA-1	5.3e-160	84.5	297	Y
-	ACEY_10109-1	dld: Dihydrolipoyl dehydrogenase	-	-	443	Y		8	5	6.5	0	9	6	7.5	0		IPR001100:Pyridine nucleotide-disulphide oxidoreductase, class I;IPR004099:Pyridine nucleotide-disulphide oxidoreductase, dimerisation domain;IPR006258:Dihydrolipoamide dehydrogenase;IPR012999:Pyridine nucleotide-disulphide oxidoreductase, class I, active site;IPR016156:FAD/NAD-linked reductase, dimerisation domain superfamily;IPR023753:FAD/NAD(P)-binding domain;IPR036188:FAD/NAD(P)-binding domai…	molecular_function:GO:0004148:dihydrolipoyl dehydrogenase activity|molecular_function:GO:0050660:flavin adenine dinucleotide binding;molecular_function:GO:0016491:oxidoreductase activity;molecular_function:GO:0016491:oxidoreductase activity|molecular_function:GO:0050660:flavin adenine dinucleotide binding;molecular_function:GO:0016668:oxidoreductase activity, acting on a sulfur group of donors, N…		K00382:685:DLD, lpd, pdhD: dihydrolipoamide dehydrogenase [EC:1.8.1.4]		Dihydrolipoyl dehydrogenase	0.931779	0.475664		dld	Dihydrolipoyl dehydrogenase	1.8.1.4	GO:0006574;GO:0005929;GO:0006086;GO:0005623;GO:0009083;GO:0042391;GO:0010510;GO:0006552;GO:0043159;GO:0045252;GO:0005947;GO:0016668;GO:0051068;GO:0004738;GO:0004375;GO:0007369;GO:0004148;GO:0005654;GO:0043209;GO:0005960;GO:0046487;GO:0060047;GO:0006508;GO:0042645;GO:0005967;GO:0043544;GO:0006120;GO:0006550;GO:0006103;GO:0005759;GO:0045454;GO:0042743;GO:0006633;GO:0019233;GO:0006748;GO:0048240;GO:…	Flavoprotein;Mitochondrion;FAD;NAD;Fatty acid metabolism;Disulfide bond;Transit peptide;Lipid biosynthesis;Fatty acid biosynthesis;Oxidoreductase;Disease mutation;Redox-active center;Lipid metabolism	-	GO:0009058;GO:0006629;GO:0016023;GO:0030154;GO:0048856;GO:0005811;GO:0006520;GO:0021700;GO:0042592;GO:0005739;GO:0000003;GO:0005623;GO:0044281;GO:0009056;GO:0005929;GO:0009790;GO:0016491;GO:0043234;GO:0005773;GO:0005737;GO:0003013;GO:0005654		-	-	0		ANCCAN_29994	4.7e-256	99.7	349	Y	-	-	maker-ANCCEYDFT_Contig76-pred_gff_fgenesh-gene-0.1-mRNA-1	0	97.1	456	Y
-	ACEY_08211-1	Acey_s0080.g1355	Y	-	220	Y		8	4	6	0	11	4	7.5	0		-	-		-		-	-	-		Acey_s0080.g1355	-	-	-	Signal	-	-		Y	0.962	1		ANCCAN_15562	1.1e-118	77.8	221	Y	-	-	maker-ANCCEYDFT_Contig650-augustus-gene-0.35-mRNA-1	2.8e-154	100	214	Y
-	ACEY_14387-1	CBG13109: Carboxypeptidase	-	-	587	Y		8	4	6	0	9	4	6.5	0		IPR001563:Peptidase S10, serine carboxypeptidase;IPR018202:Serine carboxypeptidase, serine active site;IPR029058:Alpha/Beta hydrolase fold;	molecular_function:GO:0004185:serine-type carboxypeptidase activity;molecular_function:GO:0004185:serine-type carboxypeptidase activity|biological_process:GO:0006508:proteolysis;		K13289:253:CTSA, CPY: cathepsin A (carboxypeptidase C) [EC:3.4.16.5]		Carboxypeptidase	0.798988	0.412079		CBG13109	Carboxypeptidase	3.4.16.-	GO:0004185;GO:0045121;GO:0051603	Hydrolase;Signal;Glycoprotein;Protease;Carboxypeptidase	-	GO:0008233;GO:0009056		-	-	0		ANCCAN_14895	1.9e-108	47.6	330	-	-	-	maker-ANCCEYDFT_Contig855-pred_gff_snap-gene-0.4-mRNA-1	3.7e-222	58.2	507	-
-	ACEY_03322-1	IPR014044:CAP domain;IPR035940:CAP superfamily	Y	Y	2106	Y		8	0	4	0	9	0	4.5	0		IPR014044:CAP domain;IPR035940:CAP superfamily;	-		-		-	-	-		-	Squash family serine protease inhibitor	-	GO:0008233	Hydrolase;Protease;Signal	-	GO:0008233		Y	0.699	0		ANCCAN_08264	9e-44	46.4	196	-	-	-	maker-ANCCEYDFT_Contig206-pred_gff_snap-mRNA-3.7-mRNA-1	5.4e-82	100	130	Y
-	ACEY_17074-1	IPR035109:Ancylostoma-associated secreted protein related	-	-	172	Y		8	0	4	0	9	0	4.5	0		IPR035109:Ancylostoma-associated secreted protein related;	-		-		-	-	-		-	-	-	-	Signal	-	-		-	-	0		ANCCAN_23703	6.8e-18	69.6	56	-	-	-	maker-ANCCEYDFT_Contig5-pred_gff_fgenesh-gene-13.1-mRNA-1	4.1e-106	100	149	Y
-	ACEY_06771-1	HGS: Metalloendopeptidase	Y	-	382	Y		8	0	4	0	9	0	4.5	0		IPR001506:Peptidase M12A;IPR006026:Peptidase, metallopeptidase;IPR024079:Metallopeptidase, catalytic domain superfamily;IPR034035:Astacin-like metallopeptidase domain;	molecular_function:GO:0004222:metalloendopeptidase activity|biological_process:GO:0006508:proteolysis;biological_process:GO:0006508:proteolysis|molecular_function:GO:0008237:metallopeptidase activity|molecular_function:GO:0008270:zinc ion binding;molecular_function:GO:0008237:metallopeptidase activity;		-		Metalloendopeptidase	0.862405	0.442927		HGS	Metalloendopeptidase	3.4.24.-	GO:0007156;GO:0016301;GO:0006886;GO:0008270;GO:0005886;GO:0004222;GO:0005509;GO:0005622	Protease;Signal;Hydrolase;Calcium;Kinase;Metalloprotease;Zinc-finger;Zinc;Repeat;Metal-binding	-	GO:0005622;GO:0043167;GO:0007155;GO:0006810;GO:0005886;GO:0016301;GO:0008233		Y	0.904	0		ANCCAN_07429	3.6e-73	39	351	-	-	-	maker-ANCCEYDFT_Contig51-pred_gff_snap-mRNA-1.11-mRNA-1	1e-172	87.2	273	Y
-	ACEY_06945-1	ttn-1: Immunoglobulin I-set domain protein	-	-	4904	Y		8	0	4	0	8	0	4	0		IPR003598:Immunoglobulin subtype 2;IPR003599:Immunoglobulin subtype;IPR003961:Fibronectin type III;IPR007110:Immunoglobulin-like domain;IPR013098:Immunoglobulin I-set;IPR013783:Immunoglobulin-like fold;IPR036116:Fibronectin type III superfamily;IPR036179:Immunoglobulin-like domain superfamily;	molecular_function:GO:0005515:protein binding;		-		-	-	-		ttn-1	Immunoglobulin I-set domain protein	2.7.11.1	GO:0031965;GO:0030018;GO:0071688;GO:0004672;GO:0007015;GO:0031672;GO:0045214;GO:0005859;GO:0008307;GO:0031674;GO:0004674;GO:0005865;GO:0097493;GO:0051015;GO:0005524;GO:0006941;GO:0051371;GO:0031430	Kinase;Coiled coil;Repeat;Immunoglobulin domain	-	GO:0048646;GO:0016301;GO:0043226;GO:0022607;GO:0005635;GO:0007010;GO:0006461;GO:0008092;GO:0030154;GO:0005856;GO:0005198		-	-	0		ANCCAN_14422	0	57.9	1820	Y	-	-	maker-ANCCEYDFT_Contig713-pred_gff_snap-gene-0.10-mRNA-1	0	99.3	1126	Y
-	ACEY_03045-1	WBGene00092344: Far-1	Y	-	181	Y		7	8	7.5	0	11	11	11	0		IPR008632:Nematode fatty acid retinoid binding;	molecular_function:GO:0008289:lipid binding;		-		Nematode fatty acid retinoid binding protein	2.26622	0.900348		WBGene00092344	Far-1	-	GO:0005576;GO:0008289;GO:0005504;GO:0019841;GO:0019825	Lipid-binding;Coiled coil;Secreted;Signal	-	GO:0005576;GO:0008289		Y	0.929	0		ANCCAN_10127	1.1e-64	98	101	Y	-	-	maker-ANCCEYDFT_Contig87-pred_gff_snap-gene-3.12-mRNA-1	1.3e-123	100	181	Y
-	ACEY_04799-1	A.ceylanicum-specific	Y	-	169	Y		7	9	8	0	41	51	46	0		-	-		-		-	-	-		-	-	-	GO:0016021	Signal	-	-		Y	0.922	0		ANCCAN_17788	5.6e-57	81.5	92	-	-	-	-	-	-	-	-
-	ACEY_14632-1	SOD: Superoxide dismutase [Cu-Zn]	-	-	204	Y		7	8	7.5	0	44	35	39.5	0		IPR001424:Superoxide dismutase, copper/zinc binding domain;IPR018152:Superoxide dismutase, copper/zinc, binding site;IPR024134:Superoxide dismutase (Cu/Zn) / superoxide dismutase copper chaperone;IPR036423:Superoxide dismutase-like, copper/zinc binding domain superfamily;	biological_process:GO:0006801:superoxide metabolic process|molecular_function:GO:0046872:metal ion binding;		K04565:172:SOD1: superoxide dismutase, Cu-Zn family [EC:1.15.1.1]		Superoxide dismutase [Cu-Zn]	1.06523	0.535676		SOD	Superoxide dismutase [Cu-Zn]	1.15.1.1	GO:0006879;GO:0051087;GO:0071472;GO:0006882;GO:0050821;GO:0046716;GO:1901856;GO:0032287;GO:0010033;GO:0007626;GO:0042803;GO:0031045;GO:0060087;GO:0009410;GO:0007568;GO:0048046;GO:0005758;GO:0051597;GO:0009507;GO:0002576;GO:0000187;GO:0070062;GO:0005654;GO:0042554;GO:0060088;GO:0071457;GO:0042493;GO:0032839;GO:0006801;GO:0043025;GO:0019430;GO:0043065;GO:0042802;GO:0006302;GO:0035195;GO:0005764;GO:…	Metal-binding;Acetylation;Neurodegeneration;Transit peptide;Amyotrophic lateral sclerosis;Antioxidant;Disulfide bond;Lipoprotein;Oxidoreductase;Nucleus;Ubl conjugation;Copper;Phosphoprotein;Cytoplasm;Palmitate;Zinc;Disease mutation	-	GO:0005576;GO:0005764;GO:0016491;GO:0048856;GO:0030154;GO:0002376;GO:0005654;GO:0006790;GO:0007568;GO:0008219;GO:0009536;GO:0019899;GO:0030705;GO:0000902;GO:0042592;GO:0009790;GO:0005615;GO:0005739;GO:0000003;GO:0050877;GO:0006950;GO:0005777;GO:0005829;GO:0005623;GO:0071554;GO:0040007;GO:0007010;GO:0043167;GO:0005737;GO:0005634;GO:0043226;GO:0007009;GO:0003013		-	-	1		ANCCAN_05778	1.9e-89	74.3	175	Y	-	-	maker-ANCCEYDFT_Contig99-augustus-gene-2.32-mRNA-1	1.4e-96	98.5	137	Y
-	ACEY_02016-1	Acey_s0009.g586	Y	-	123	Y		7	7	7	0	22	25	23.5	0		-	-		-		-	-	-		Acey_s0009.g586	-	-	-	Signal	-	-		Y	0.864	0		-	-	-	-	-	-	-	maker-ANCCEYDFT_Contig162-pred_gff_fgenesh-gene-1.0-mRNA-1	2.2e-87	100	123	Y
-	ACEY_05205-1	glo: Globin	Y	-	178	Y		7	9	8	0	14	31	22.5	0		IPR000971:Globin;IPR009050:Globin-like superfamily;IPR012085:Globin, nematode;IPR012292:Globin/Protoglobin;IPR044399:Myoglobin-like, M family globin domain;	molecular_function:GO:0005506:iron ion binding|biological_process:GO:0015671:oxygen transport|molecular_function:GO:0019825:oxygen binding|molecular_function:GO:0020037:heme binding;molecular_function:GO:0019825:oxygen binding|molecular_function:GO:0020037:heme binding;molecular_function:GO:0020037:heme binding;		-		Globin-like protein (inferred by orthology to a C. elegans protein)	1.39218	0.66623		glo	Globin	-	GO:0005506;GO:0020037;GO:0005615;GO:0019825;GO:0005344	Signal;Iron;Secreted;Transport;Metal-binding;Oxygen transport;Heme	-	GO:0005615;GO:0043167		Y	0.911	0		ANCCAN_14956	1.7e-109	81.5	178	-	-	-	maker-ANCCEYDFT_Contig412-augustus-gene-0.13-mRNA-1	5.7e-87	83.1	148	Y
-	ACEY_02015-1	Acey_s0009.g585	Y	-	118	Y		7	7	7	0	22	21	21.5	0		-	-		-		-	-	-		Acey_s0009.g585	-	-	-	Signal	-	-		Y	0.872	0		ANCCAN_12435	3.2e-24	62.3	61	Y	-	-	maker-ANCCEYDFT_Contig162-pred_gff_snap-gene-1.11-mRNA-1	5.8e-83	100	118	Y
-	ACEY_04798-1	Acey_s0030.g2150	Y	Y	244	-		7	7	7	0	21	19	20	0		IPR014044:CAP domain;IPR035940:CAP superfamily;	-		-		SCP domain-containing protein	1.11487	0.557006		Acey_s0030.g2150	-	-	GO:0016021	Signal	-	-		Y	0.89	0		ANCCAN_17788	2.3e-87	71.9	160	-	-	-	maker-ANCCEYDFT_Contig574-pred_gff_fgenesh-mRNA-0.3-mRNA-1	1.7e-29	38.9	193	-
-	ACEY_11041-1	catB: Peptidase C1A domain containing protein	Y	-	342	Y		7	8	7.5	0	15	24	19.5	0		IPR000169:Cysteine peptidase, cysteine active site;IPR000668:Peptidase C1A, papain C-terminal;IPR025660:Cysteine peptidase, histidine active site;IPR038765:Papain-like cysteine peptidase superfamily;	biological_process:GO:0006508:proteolysis|molecular_function:GO:0008234:cysteine-type peptidase activity;		K01363:273:CTSB: cathepsin B [EC:3.4.22.1]		Papain family cysteine protease	1.19826	0.591621		catB	Peptidase C1A domain containing protein	3.4.22.-;3.4.22.1	GO:0005773;GO:0031101;GO:0016651;GO:0050790;GO:0005615;GO:0008234;GO:0005764;GO:0004197;GO:0051603	Hydrolase;Disulfide bond;Signal;Thiol protease;Zymogen;Protease;Glycoprotein	-	GO:0040007;GO:0009056;GO:0005773;GO:0005764;GO:0048856;GO:0005615;GO:0008233		Y	0.849	0		ANCCAN_19421	1.2e-201	74	358	Y	-	-	maker-ANCCEYDFT_Contig663-pred_gff_snap-gene-0.28-mRNA-1	1.5e-177	66.8	343	-
-	ACEY_18698-1	Acey_s1361.g3846	Y	-	137	Y		7	6	6.5	0	22	15	18.5	0		-	-		-		-	-	-		Acey_s1361.g3846	-	-	GO:0016021	Signal	-	-		Y	0.939	0		-	-	-	-	-	-	-	maker-ANCCEYDFT_Contig1899-pred_gff_snap-gene-0.1-mRNA-1	1.1e-90	94.1	135	Y
-	ACEY_02227-1	X975_05694: PiggyBac transposable element-derived protein 4	-	Y	646	Y		7	10	8.5	0	10	20	15	0		IPR014044:CAP domain;IPR029526:PiggyBac transposable element-derived protein;IPR035940:CAP superfamily;	-		-		PiggyBac transposable element-derived protein 4 (inferred by orthology to a human protein)	1.39133	0.665922		X975_05694	PiggyBac transposable element-derived protein 4	-	GO:0005576;GO:0016021;GO:0004930;GO:0003676	Receptor;Signal	-	GO:0005576;GO:0004871		-	-	0		ANCCAN_01193	7.5e-109	65.9	264	Y	-	-	maker-ANCCEYDFT_Contig526-pred_gff_fgenesh-mRNA-0.1-mRNA-1	1.8e-293	100	403	Y
-	ACEY_02010-1	NTR domain-containing protein	-	-	165	Y		7	8	7.5	0	10	16	13	0		IPR001134:Netrin domain;IPR001820:Protease inhibitor I35 (TIMP);IPR008993:Tissue inhibitor of metalloproteinases-like, OB-fold;	molecular_function:GO:0005515:protein binding;molecular_function:GO:0008191:metalloendopeptidase inhibitor activity;		-		NTR domain-containing protein	1.19707	0.591136		-	Tissue inhibitor of metalloproteinase	-	GO:0005576;GO:0008191	Disulfide bond;Secreted	-	GO:0005576;GO:0030234		-	-	1		-	-	-	-	-	-	-	maker-ANCCEYDFT_Contig162-pred_gff_snap-gene-1.8-mRNA-1	4.6e-74	100	106	Y
-	ACEY_10436-1	IPR017853:Glycoside hydrolase superfamily	Y	-	240	Y		7	8	7.5	0	15	11	13	0		IPR017853:Glycoside hydrolase superfamily;	-		-		-	-	-		-	-	-	GO:0005975	Signal	-	GO:0005975		Y	0.894	0		ANCCAN_23505	4.6e-144	80.3	233	Y	-	-	maker-ANCCEYDFT_Contig176-pred_gff_snap-mRNA-3.24-mRNA-1	4.6e-92	95.8	142	Y
-	ACEY_17756-1	NDK: Nucleoside diphosphate kinase	Y	-	181	Y		7	8	7.5	0	13	12	12.5	0		IPR001564:Nucleoside diphosphate kinase;IPR023005:Nucleoside diphosphate kinase, active site;IPR034907:Nucleoside diphosphate kinase-like domain;IPR036850:Nucleoside diphosphate kinase-like domain superfamily;	molecular_function:GO:0004550:nucleoside diphosphate kinase activity|biological_process:GO:0006165:nucleoside diphosphate phosphorylation|biological_process:GO:0006183:GTP biosynthetic process|biological_process:GO:0006228:UTP biosynthetic process|biological_process:GO:0006241:CTP biosynthetic process;		K00940:240:ndk, NME: nucleoside-diphosphate kinase [EC:2.7.4.6]		Nucleoside diphosphate kinase	0.895739	0.458789		NDK	Nucleoside diphosphate kinase	2.7.4.6	GO:0043410;GO:0016334;GO:0045944;GO:0019215;GO:0005813;GO:0043209;GO:0043015;GO:0006259;GO:0071398;GO:0005504;GO:0015949;GO:0006183;GO:0045765;GO:0043066;GO:0009142;GO:0006974;GO:0043388;GO:0008017;GO:0004536;GO:0007424;GO:0042981;GO:0030879;GO:0010976;GO:0007229;GO:0033574;GO:0005524;GO:0005875;GO:0007595;GO:0007427;GO:0034332;GO:0045682;GO:0004673;GO:0046777;GO:0005634;GO:0006163;GO:0005741;GO:…	Neurogenesis;Cytoplasm;Kinase;Magnesium;Transferase;ATP-binding;Isopeptide bond;Ubl conjugation;Nucleotide metabolism;Acetylation;Nucleotide-binding;Phosphoprotein;Metal-binding;Endocytosis;Differentiation	-	GO:0044281;GO:0005634;GO:0034641;GO:0006950;GO:0043226;GO:0005739;GO:0016301;GO:0008283;GO:0043167;GO:0048856;GO:0005829;GO:0008092;GO:0030154;GO:0005576;GO:0019899;GO:0009058;GO:0008219;GO:0005737		Y	0.831	0		ANCCAN_27741	1.7e-77	99	105	Y	-	-	maker-ANCCEYDFT_Contig635-pred_gff_snap-gene-0.7-mRNA-1	2.9e-116	100	153	Y
-	ACEY_00822-1	WBGene00098936	Y	-	245	Y		7	11	9	0	7	17	12	0		IPR040282:Abnormal cell migration protein 18-like;	-		K24521:19:VWC2: brorin		-	-	-		WBGene00098936	-	-	GO:0004867	Signal	-	GO:0030234		Y	0.752	0		ANCCAN_03307	1.8e-102	95.1	143	Y	-	-	maker-ANCCEYDFT_Contig317-augustus-gene-2.42-mRNA-1	2.8e-43	98.4	64	Y
-	ACEY_07551-1	asp3: Secreted protein 3	Y	Y	219	Y		7	7	7	0	11	13	12	0		IPR001283:Cysteine-rich secretory protein-related;IPR014044:CAP domain;IPR035940:CAP superfamily;	-		-		Secreted protein 3	1.20922	0.596058		asp3	Secreted protein 3	-	-	Signal	-	-		Y	0.645	0		ANCCAN_04196	1.6e-45	41.2	221	-	-	-	maker-ANCCEYDFT_Contig227-pred_gff_fgenesh-gene-3.0-mRNA-1	1e-143	100	189	Y
-	ACEY_06767-1	MTP-2: Metalloendopeptidase	Y	-	321	Y		7	6	6.5	0	17	7	12	0		IPR001506:Peptidase M12A;IPR006026:Peptidase, metallopeptidase;IPR024079:Metallopeptidase, catalytic domain superfamily;	molecular_function:GO:0004222:metalloendopeptidase activity|biological_process:GO:0006508:proteolysis;biological_process:GO:0006508:proteolysis|molecular_function:GO:0008237:metallopeptidase activity|molecular_function:GO:0008270:zinc ion binding;molecular_function:GO:0008237:metallopeptidase activity;		-		Metalloendopeptidase	0.634027	0.202093		MTP-2	Metalloendopeptidase	3.4.24.-	GO:0008237;GO:0004222;GO:0008270;GO:0046872	Signal;Protease;Hydrolase;Metal-binding;Zinc;Metalloprotease	-	GO:0043167;GO:0008233		Y	0.634	0		ANCCAN_07434	2.5e-99	66.7	216	Y	-	-	maker-ANCCEYDFT_Contig51-augustus-gene-2.26-mRNA-1	2.3e-70	100	98	Y
-	ACEY_16495-1	SCP domain-containing protein	Y	Y	433	Y		7	10	8.5	0	10	13	11.5	0		IPR001283:Cysteine-rich secretory protein-related;IPR014044:CAP domain;IPR035940:CAP superfamily;	-		-		SCP domain-containing protein	0.792655	0.40895		-	SCP-like protein	-	GO:0016021	Signal	-	-		Y	0.941	0		ANCCAN_06722	4.2e-140	57.2	353	-	-	-	maker-ANCCEYDFT_Contig53-pred_gff_snap-gene-1.7-mRNA-1	5.4e-268	100	348	Y
-	ACEY_01156-1	IPR014044:CAP domain;IPR035940:CAP superfamily	Y	Y	256	Y		7	7	7	0	12	11	11.5	0		IPR014044:CAP domain;IPR035940:CAP superfamily;	-		-		-	-	-		-	SCP-like protein	-	-	Signal	-	-		Y	0.861	0		ANCCAN_12565	1.8e-60	54.2	166	-	-	-	maker-ANCCEYDFT_Contig178-pred_gff_snap-mRNA-2.15-mRNA-1	3.6e-32	44.8	134	-
-	ACEY_12036-1	SCP domain-containing protein	Y	Y	421	Y		7	8	7.5	0	10	12	11	0		IPR001283:Cysteine-rich secretory protein-related;IPR014044:CAP domain;IPR035940:CAP superfamily;	-		-		SCP domain-containing protein	0.738342	0.381755		-	-	-	GO:0016021	Signal	-	-		Y	0.913	0		ANCCAN_25114	4e-133	47.5	421	-	-	-	maker-ANCCEYDFT_Contig480-pred_gff_fgenesh-gene-0.3-mRNA-1	2.3e-233	87.6	362	Y
-	ACEY_01469-1	ttr-17: Protein CBR-TTR-17	Y	-	130	Y		7	8	7.5	0	8	13	10.5	0		IPR001534:Transthyretin-like;IPR038479:Transthyretin-like superfamily;	cellular_component:GO:0009986:cell surface;		-		Transthyretin domain containing protein	2.07632	0.863702		ttr-17	Protein CBR-TTR-17	-	GO:0005615	Signal;Secreted;Glycoprotein	-	GO:0005615		Y	0.944	0		ANCCAN_03894	1.9e-67	71	131	-	-	-	maker-ANCCEYDFT_Contig311-augustus-gene-0.17-mRNA-1	2.3e-89	94.8	135	Y
-	ACEY_17906-1	cyc: PPIase	-	-	170	Y		7	7	7	0	12	8	10	0		IPR002130:Cyclophilin-type peptidyl-prolyl cis-trans isomerase domain;IPR024936:Cyclophilin-type peptidyl-prolyl cis-trans isomerase;IPR029000:Cyclophilin-like domain superfamily;	biological_process:GO:0000413:protein peptidyl-prolyl isomerization|molecular_function:GO:0003755:peptidyl-prolyl cis-trans isomerase activity;molecular_function:GO:0003755:peptidyl-prolyl cis-trans isomerase activity;		-		Peptidyl-prolyl cis-trans isomerase	0.682831	0.314097		cyc	PPIase	2.8.1.9;5.2.1.8	GO:0005875;GO:0009506;GO:0042277;GO:0070301;GO:0009785;GO:0009416;GO:0009742;GO:0019908;GO:0009704;GO:0005794;GO:0008009;GO:0000413;GO:0071277;GO:0006457;GO:0016018;GO:0048046;GO:0046902;GO:0001932;GO:0035071;GO:0001666;GO:0010759;GO:0009626;GO:0007165;GO:2000276;GO:0090200;GO:0042056;GO:0009735;GO:0048102;GO:0046686;GO:0043066;GO:0071243;GO:0010939;GO:0003755;GO:0005739;GO:0005829;GO:0070266;GO:…	Plant defense;Rotamase;Hypersensitive response;S-nitrosylation;Cyclosporin;Isomerase;Necrosis;Chaperone	-	GO:0008219;GO:0005623;GO:0006464;GO:0016853;GO:0006457;GO:0005794		-	-	0		ANCCAN_30265	1.6e-78	82.1	140	Y	-	-	maker-ANCCEYDFT_Contig99-pred_gff_fgenesh-gene-5.1-mRNA-1	2.2e-103	86	171	Y
-	ACEY_16061-4	-	-	-	858	-		7	9	8	0	8	11	9.5	0		-	-		-		-	-	-		-	-	-	-	-	-	-		-	-	1		ANCCAN_24895	2.3e-71	61.3	243	-	-	-	maker-ANCCEYDFT_Contig538-pred_gff_snap-gene-1.7-mRNA-1	4.7e-139	87.3	251	-
-	ACEY_18270-1	Acey_s0923.g3055	Y	-	232	Y		7	8	7.5	0	8	11	9.5	0		-	-		K24220:31:MYH1s: myosin heavy chain 1/2/3/4/8/13/7B/15		-	-	-		Acey_s0923.g3055	-	-	-	Signal	-	-		Y	0.512	0		-	-	-	-	-	-	-	maker-ANCCEYDFT_Contig850-pred_gff_snap-gene-0.17-mRNA-1	1.1e-55	73.4	139	-
-	ACEY_03770-1	IPR035109:Ancylostoma-associated secreted protein related	Y	-	231	Y		7	3	5	0	12	7	9.5	0		IPR035109:Ancylostoma-associated secreted protein related;	-		-		-	-	-		-	-	-	-	-	-	-		Y	0.879	0		-	-	-	-	-	-	-	maker-ANCCEYDFT_Contig34-pred_gff_snap-gene-8.14-mRNA-1	1.1e-64	99	100	Y
-	ACEY_14185-1	CNDP2: Cytosolic non-specific dipeptidase	-	-	471	Y		7	10	8.5	0	8	10	9	0		IPR001261:ArgE/DapE/ACY1/CPG2/YscS, conserved site;IPR002933:Peptidase M20;IPR011650:Peptidase M20, dimerisation domain;IPR017153:Cytosolic nonspecific dipeptidase/DUG1;	molecular_function:GO:0016787:hydrolase activity;molecular_function:GO:0070573:metallodipeptidase activity;		K08660:519:CNDP2: cytosolic nonspecific dipeptidase [EC:3.4.13.18]		Cytosolic non-specific dipeptidase	1.86532	0.813725		CNDP2	Cytosolic non-specific dipeptidase	3.4.13.18;3.-.-.-;3.4.13.-;3.4.-.-;3.4.13.20;3.5.1.18;3.5.1.14	GO:0004046;GO:0000096;GO:0005739;GO:0004180;GO:0005829;GO:0102008;GO:0005634;GO:0005737;GO:0005840;GO:0046872;GO:0016805;GO:0009014;GO:0034701;GO:0006751;GO:0070573;GO:0006750;GO:0023052;GO:0008237;GO:0070062;GO:0005654;GO:0008242	Dipeptidase;Manganese;Protease;Acetylation;Metal-binding;Carboxypeptidase;Hydrolase;Phosphoprotein;Cytoplasm;Metalloprotease	-	GO:0034641;GO:0005739;GO:0008233;GO:0044281;GO:0043226;GO:0005634;GO:0005840;GO:0005737;GO:0005829;GO:0009056;GO:0043167;GO:0009058;GO:0005576;GO:0006790;GO:0005654		-	-	0		ANCCAN_19023	0	97.8	464	Y	-	-	maker-ANCCEYDFT_Contig277-augustus-gene-2.54-mRNA-1	0	99.1	467	Y
-	ACEY_04676-1	gcp7: Peptidase C1A domain containing protein	Y	-	337	Y		7	8	7.5	0	9	9	9	0		IPR000169:Cysteine peptidase, cysteine active site;IPR000668:Peptidase C1A, papain C-terminal;IPR025660:Cysteine peptidase, histidine active site;IPR038765:Papain-like cysteine peptidase superfamily;	biological_process:GO:0006508:proteolysis|molecular_function:GO:0008234:cysteine-type peptidase activity;		K01363:310:CTSB: cathepsin B [EC:3.4.22.1]		Papain family cysteine protease	1.15238	0.572762		gcp7	Peptidase C1A domain containing protein	3.4.22.1;3.4.22.-	GO:0005615;GO:0016651;GO:0008234;GO:0004197;GO:0005085;GO:0050790;GO:0005764;GO:0031101;GO:0051603;GO:0007264	Disulfide bond;Hydrolase;Protease;Thiol protease;Zymogen;Glycoprotein;Signal	-	GO:0005615;GO:0008233;GO:0005764;GO:0009056		Y	0.893	0		ANCCAN_06616	1.5e-144	56.3	343	-	-	-	maker-ANCCEYDFT_Contig327-pred_gff_fgenesh-gene-0.0-mRNA-1	1.2e-135	83.2	214	Y
-	ACEY_11045-1	ctsb: Peptidase C1A domain containing protein	Y	-	343	Y		7	5	6	0	11	7	9	0		IPR000169:Cysteine peptidase, cysteine active site;IPR000668:Peptidase C1A, papain C-terminal;IPR025660:Cysteine peptidase, histidine active site;IPR025661:Cysteine peptidase, asparagine active site;IPR038765:Papain-like cysteine peptidase superfamily;	biological_process:GO:0006508:proteolysis|molecular_function:GO:0008234:cysteine-type peptidase activity;		K01363:304:CTSB: cathepsin B [EC:3.4.22.1]		Papain family cysteine protease	1.22936	0.604138		ctsb	Peptidase C1A domain containing protein	3.4.22.1;3.4.22.-	GO:0007519;GO:0016324;GO:0051603;GO:0045471;GO:0046718;GO:0006508;GO:0042383;GO:0009611;GO:0014075;GO:0070062;GO:0042981;GO:0006914;GO:0071260;GO:0005730;GO:0005901;GO:0036021;GO:0008234;GO:0005615;GO:0050790;GO:0016651;GO:0042277;GO:0005739;GO:0043231;GO:0004197;GO:0005764;GO:0031101;GO:0014070;GO:0030574;GO:0030855;GO:0009897;GO:0097067;GO:0007283;GO:0009749;GO:0043394;GO:0005518;GO:0060548;GO:…	Hydrolase;Lysosome;Acetylation;Glycoprotein;Zymogen;Protease;Signal;Disulfide bond;Thiol protease	-	GO:0000003;GO:0009056;GO:0040007;GO:0005576;GO:0044403;GO:0016023;GO:0030154;GO:0005730;GO:0008233;GO:0005615;GO:0048856;GO:0043226;GO:0005739;GO:0005764		Y	0.835	0		ANCCAN_06648	2.9e-210	75.1	342	-	-	-	maker-ANCCEYDFT_Contig259-pred_gff_snap-gene-0.9-mRNA-1	4.4e-273	100	343	Y
-	ACEY_14175-1	cpr2: PPIase	Y	-	399	-		7	5	6	0	10	7	8.5	0		IPR000980:SH2 domain;IPR002130:Cyclophilin-type peptidyl-prolyl cis-trans isomerase domain;IPR020892:Cyclophilin-type peptidyl-prolyl cis-trans isomerase, conserved site;IPR029000:Cyclophilin-like domain superfamily;IPR036860:SH2 domain superfamily;	biological_process:GO:0000413:protein peptidyl-prolyl isomerization|molecular_function:GO:0003755:peptidyl-prolyl cis-trans isomerase activity;molecular_function:GO:0003755:peptidyl-prolyl cis-trans isomerase activity|biological_process:GO:0006457:protein folding;		K03768:301:PPIB, ppiB: peptidyl-prolyl cis-trans isomerase B (cyclophilin B) [EC:5.2.1.8]		-	-	-		cpr2	PPIase	5.2.1.8	GO:0000413;GO:0003755;GO:0005788;GO:0005790;GO:0005811;GO:0005875;GO:0005925;GO:0005942;GO:0006457;GO:0012505;GO:0016018;GO:0016020;GO:0016853;GO:0032403;GO:0032504;GO:0032991;GO:0034663;GO:0035014;GO:0040018;GO:0042277;GO:0042470;GO:0044794;GO:0044822;GO:0044829;GO:0048471;GO:0050821;GO:0051082;GO:0060348;GO:0061077;GO:0070062;GO:0070063	Cyclosporin;Disease mutation;Dwarfism;Endoplasmic reticulum;Glycoprotein;Isomerase;Osteogenesis imperfecta;Rotamase;Signal	-	GO:0005576;GO:0005783;GO:0005811;GO:0006457;GO:0016023;GO:0016853;GO:0040007;GO:0043226;GO:0044403;GO:0048856;GO:0051082		Y	0.915	0		ANCCAN_01670	1.1e-136	96	198	Y	-	-	maker-ANCCEYDFT_Contig32-pred_gff_snap-mRNA-0.6-mRNA-1	1e-95	95.7	140	Y
-	ACEY_11619-1	asp4: Secreted protein 4	Y	Y	486	Y		7	0	3.5	0	16	0	8	0		IPR001283:Cysteine-rich secretory protein-related;IPR014044:CAP domain;IPR035940:CAP superfamily;	-		-		Secreted protein 4	1.10987	0.55488		asp4	Secreted protein 4	-	-	Signal	-	-		Y	0.762	0		ANCCAN_11010	3e-139	49.9	503	-	-	-	maker-ANCCEYDFT_Contig186-pred_gff_snap-gene-1.11-mRNA-1	3.3e-89	41.7	432	Y
-	ACEY_18334-1	hyou1: Hypoxia up-regulated protein 1	Y	-	965	Y		7	8	7.5	0	7	8	7.5	0		IPR013126:Heat shock protein 70 family;IPR029047:Heat shock protein 70kD, peptide-binding domain superfamily;IPR029048:Heat shock protein 70kD, C-terminal domain superfamily;IPR043129:ATPase, nucleotide binding domain;	molecular_function:GO:0005524:ATP binding|molecular_function:GO:0016887:ATP hydrolysis activity;		K09486:627:HYOU1: hypoxia up-regulated 1		Hypoxia up-regulated 1	1.92969	0.830005		hyou1	Hypoxia up-regulated protein 1	-	GO:0005788;GO:0005524;GO:0030968	Chaperone;ATP-binding;Coiled coil;Endoplasmic reticulum;Signal;Nucleotide-binding	-	GO:0006950;GO:0007165;GO:0005783		Y	0.841	1		ANCCAN_00156	0	86.2	920	Y	-	-	maker-ANCCEYDFT_Contig80-pred_gff_snap-gene-3.16-mRNA-1	0	91.7	965	Y
-	ACEY_12248-1	aldh4a1: Delta-1-pyrroline-5-carboxylate dehydrogenase, mitochondrial	-	-	562	Y		7	7	7	0	7	7	7	0		IPR005931:Delta-1-pyrroline-5-carboxylate dehydrogenase;IPR015590:Aldehyde dehydrogenase domain;IPR016161:Aldehyde/histidinol dehydrogenase;IPR016162:Aldehyde dehydrogenase, N-terminal;IPR016163:Aldehyde dehydrogenase, C-terminal;	molecular_function:GO:0003842:1-pyrroline-5-carboxylate dehydrogenase activity|biological_process:GO:0010133:proline catabolic process to glutamate;molecular_function:GO:0016491:oxidoreductase activity;molecular_function:GO:0016491:oxidoreductase activity|molecular_function:GO:0016620:oxidoreductase activity, acting on the aldehyde or oxo group of donors, NAD or NADP as acceptor;		K00294:704:E1.2.1.88: 1-pyrroline-5-carboxylate dehydrogenase [EC:1.2.1.88]		Multifunctional fusion protein	0.958618	0.488047		aldh4a1	Delta-1-pyrroline-5-carboxylate dehydrogenase, mitochondrial	1.2.1.88;1.2.1.-;1.5.1.12	GO:0004029;GO:0006537;GO:0016620;GO:0006368;GO:0006562;GO:0019233;GO:0003842;GO:0007005;GO:0019470;GO:0006560;GO:0016570;GO:0006561;GO:0016593;GO:0005759;GO:0005739;GO:0042802;GO:0005882;GO:0010133	Phosphoprotein;Proline metabolism;Acetylation;Mitochondrion;Oxidoreductase;Transit peptide;NAD;Disease mutation	Amino-acid degradation	GO:0006520;GO:0016491;GO:0005739;GO:0009056;GO:0005654;GO:0044281;GO:0009058		-	-	0		ANCCAN_18759	0	94.1	525	Y	-	-	maker-ANCCEYDFT_Contig236-augustus-gene-2.45-mRNA-1	3.3e-219	90.4	342	Y
-	ACEY_05182-1	lbp-9: Fatty acid-binding protein homolog 9	-	-	138	Y		7	2	4.5	0	10	2	6	0		IPR000463:Cytosolic fatty-acid binding;IPR000566:Lipocalin/cytosolic fatty-acid binding domain;IPR012674:Calycin;IPR031259:Intracellular lipid binding protein;	molecular_function:GO:0008289:lipid binding;		K08753:125:FABP4, aP2: fatty acid-binding protein 4, adipocyte		Lipocalin / cytosolic fatty-acid binding protein	2.62722	0.948247		lbp-9	Fatty acid-binding protein homolog 9	-	GO:0070062;GO:0050872;GO:0071285;GO:0008289;GO:0045892;GO:0005811;GO:0042632;GO:0042750;GO:0005504;GO:0050873;GO:0015758;GO:0001816;GO:0006469;GO:0050729;GO:0005215;GO:0050727;GO:0019433;GO:0005634;GO:0006006;GO:0006656	Cytoplasm;Lipid-binding;Phosphoprotein;Nucleus;Transport;Hibernation;Acetylation	-	GO:0005811;GO:0008289;GO:0030154;GO:0005576;GO:0006464;GO:0005634;GO:0042592;GO:0006950;GO:0043226		-	-	0		ANCCAN_04683	1.5e-75	99.1	109	Y	-	-	maker-ANCCEYDFT_Contig49-pred_gff_fgenesh-gene-3.0-mRNA-1	7.1e-76	100	109	Y
-	ACEY_14447-1	PPIB: Peptidyl-prolyl cis-trans isomerase B	Y	-	219	Y		7	4	5.5	0	7	4	5.5	0		IPR002130:Cyclophilin-type peptidyl-prolyl cis-trans isomerase domain;IPR020892:Cyclophilin-type peptidyl-prolyl cis-trans isomerase, conserved site;IPR029000:Cyclophilin-like domain superfamily;	biological_process:GO:0000413:protein peptidyl-prolyl isomerization|molecular_function:GO:0003755:peptidyl-prolyl cis-trans isomerase activity;molecular_function:GO:0003755:peptidyl-prolyl cis-trans isomerase activity|biological_process:GO:0006457:protein folding;		K03768:286:PPIB, ppiB: peptidyl-prolyl cis-trans isomerase B (cyclophilin B) [EC:5.2.1.8]		Peptidyl-prolyl cis-trans isomerase	0.973544	0.494865		PPIB	Peptidyl-prolyl cis-trans isomerase B	5.2.1.8	GO:0061077;GO:0051082;GO:0009579;GO:0032991;GO:0042277;GO:0005790;GO:0012505;GO:0016020;GO:0010275;GO:0005925;GO:0048471;GO:0031977;GO:0042470;GO:0044822;GO:0006457;GO:0043424;GO:0070062;GO:0005875;GO:0000413;GO:0044829;GO:0009533;GO:0044794;GO:0009534;GO:0032504;GO:0050821;GO:0009535;GO:0040018;GO:0032403;GO:0070063;GO:0060348;GO:0005788;GO:0016018;GO:0005811;GO:0034663;GO:0003755	Endoplasmic reticulum;Osteogenesis imperfecta;Isomerase;Cyclosporin;Glycoprotein;Rotamase;Signal;Disease mutation;Dwarfism	-	GO:0005811;GO:0048856;GO:0044403;GO:0005576;GO:0019899;GO:0016853;GO:0009536;GO:0006457;GO:0016023;GO:0043226;GO:0040007;GO:0005783;GO:0006464;GO:0009579;GO:0051082		Y	0.523	1		ANCCAN_10011	5.7e-162	99.5	219	Y	-	-	maker-ANCCEYDFT_Contig27-pred_gff_fgenesh-gene-6.0-mRNA-1	6.5e-163	100	219	Y
-	ACEY_03325-1	IPR002172:Low-density lipoprotein (LDL) receptor class A repeat	Y	-	298	Y		7	0	3.5	0	8	0	4	0		IPR002172:Low-density lipoprotein (LDL) receptor class A repeat;	molecular_function:GO:0005515:protein binding;		-		-	-	-		-	-	-	-	-	-	-		Y	0.819	0		ANCCAN_01595	7e-32	83.6	67	Y	-	-	maker-ANCCEYDFT_Contig206-pred_gff_fgenesh-mRNA-3.1-mRNA-1	7.1e-12	53.7	67	Y
-	ACEY_11530-1	IPR035109:Ancylostoma-associated secreted protein related	Y	-	144	Y		6	3	4.5	0	8	3	5.5	0		IPR035109:Ancylostoma-associated secreted protein related;	-		-		-	-	-		-	-	-	GO:0004672;GO:0016021	Signal	-	GO:0016301		Y	0.872	0		ANCCAN_01863	1.3e-60	61.4	145	-	-	-	maker-ANCCEYDFT_Contig1241-pred_gff_snap-gene-0.6-mRNA-1	3.4e-84	100	116	Y
-	ACEY_02226-1	ANCDUO_04094: SCP-like protein	Y	Y	245	Y		6	10	8	0	6	21	13.5	0		IPR001283:Cysteine-rich secretory protein-related;IPR014044:CAP domain;IPR035940:CAP superfamily;	-		-		SCP domain-containing protein	0.885989	0.454174		ANCDUO_04094	SCP-like protein	-	GO:0005576	Signal	-	GO:0005576		Y	0.952	0		ANCCAN_05482	8.5e-130	71.5	249	Y	-	-	maker-ANCCEYDFT_Contig526-pred_gff_fgenesh-gene-0.2-mRNA-1	7.5e-139	100	188	Y
-	ACEY_02981-1	dj1: Protein DJ-1	-	-	186	Y		6	7	6.5	0	7	8	7.5	0		IPR002818:DJ-1/PfpI;IPR006287:Protein/nucleic acid deglycase DJ-1;IPR029062:Class I glutamine amidotransferase-like;	-		K05687:188:PARK7: protein DJ-1 [EC:3.5.1.124]		Putative transcriptional regulator dj-1	2.18778	0.886169		dj1	Protein DJ-1	4.2.1.130;3.4.-.-;3.1.2.-;3.5.1.-	GO:0010629;GO:2000679;GO:0003729;GO:0018323;GO:0036471;GO:0001963;GO:0008233;GO:0007005;GO:0003713;GO:0005758;GO:0033234;GO:0016532;GO:0005634;GO:0051444;GO:0019243;GO:1902236;GO:0070062;GO:1903094;GO:0006979;GO:0046626;GO:0051091;GO:1903202;GO:2000825;GO:0043005;GO:0010273;GO:0000785;GO:1902958;GO:0045121;GO:0046295;GO:0010628;GO:0030424;GO:0046826;GO:0042542;GO:0051897;GO:1903428;GO:0001933;GO:…	Oxidation;Disease mutation;Acetylation;Mitochondrion;Lyase;Isopeptide bond;Lipoprotein;Cytoplasm;Protease;Autophagy;Palmitate;Neurodegeneration;Copper;Zymogen;Inflammatory response;Ubl conjugation;Chaperone;Fertilization;Stress response;Phosphoprotein;Ubl conjugation pathway;Parkinson disease;RNA-binding;Nucleus;Parkinsonism;Hydrolase;Tumor suppressor	-	GO:0044281;GO:0005694;GO:0005623;GO:0008134;GO:0006913;GO:0007005;GO:0008233;GO:0003729;GO:0043226;GO:0005576;GO:0030234;GO:0006950;GO:0005634;GO:0005739;GO:0005783;GO:0000988;GO:0009058;GO:0007267;GO:0005829;GO:0016829;GO:0006464;GO:0005737;GO:0030198;GO:0006914;GO:0008219;GO:0034641;GO:0009056;GO:0006091;GO:0000003;GO:0005654		-	-	0		ANCCAN_01731	7.9e-121	97.8	186	-	-	-	maker-ANCCEYDFT_Contig32-pred_gff_fgenesh-gene-8.6-mRNA-1	5.1e-105	97.5	159	Y
-	ACEY_09643-1	fer: Ferritin	-	-	182	Y		6	2	4	0	6	2	4	0		IPR001519:Ferritin;IPR008331:Ferritin/DPS protein domain;IPR009040:Ferritin-like diiron domain;IPR009078:Ferritin-like superfamily;IPR012347:Ferritin-like;IPR014034:Ferritin, conserved site;	biological_process:GO:0006826:iron ion transport|biological_process:GO:0006879:cellular iron ion homeostasis|molecular_function:GO:0008199:ferric iron binding;molecular_function:GO:0008199:ferric iron binding;		K00522:215:FTH1: ferritin heavy chain [EC:1.16.3.2]		Ferritin	1.14111	0.56806		fer	Ferritin	1.16.3.1	GO:0048147;GO:0060547;GO:0051349;GO:0008043;GO:0008285;GO:0006898;GO:0005623;GO:0006955;GO:0071682;GO:0070062;GO:0097286;GO:0055072;GO:0006879;GO:1904234;GO:0006826;GO:0050830;GO:0008284;GO:0042802;GO:0006880;GO:0008199;GO:0005739;GO:1904231;GO:0004322	Disease mutation;Cataract;Neurodegeneration;Acetylation;Metal-binding;Iron storage;Iron;Phosphoprotein;Oxidoreductase	-	GO:0043167;GO:0006810;GO:0008283;GO:0043226;GO:0042592;GO:0005623;GO:0016491		-	-	0		ANCCAN_05448	2.7e-124	95.1	183	Y	-	-	maker-ANCCEYDFT_Contig372-pred_gff_fgenesh-gene-1.9-mRNA-1	4.7e-115	98.8	163	Y
-	ACEY_02195-1	ttl1: Transthyretin-like family protein	Y	-	137	Y		6	6	6	0	44	28	36	0		IPR001534:Transthyretin-like;IPR038479:Transthyretin-like superfamily;	cellular_component:GO:0009986:cell surface;		-		Transthyretin-like protein 3	2.12712	0.874278		ttl1	Transthyretin-like family protein	-	GO:0006811;GO:0005615	Signal	-	GO:0005615		Y	0.932	0		ANCCAN_15032	1.3e-89	92.7	137	-	-	-	maker-ANCCEYDFT_Contig239-pred_gff_fgenesh-gene-3.2-mRNA-1	9.8e-96	94.5	145	Y
-	ACEY_13116-1	K24243:32:CRISPLD: cysteine-rich secretory protein LCCL domain-containing	Y	Y	382	Y		6	8	7	0	34	35	34.5	0		IPR014044:CAP domain;IPR035940:CAP superfamily;	-		K24243:32:CRISPLD: cysteine-rich secretory protein LCCL domain-containing		-	-	-		-	-	-	GO:0016021	Signal	-	-		Y	0.895	1		ANCCAN_17788	2.3e-70	66	156	-	-	-	maker-ANCCEYDFT_Contig865-pred_gff_fgenesh-gene-0.4-mRNA-1	7.5e-08	30.1	186	-
-	ACEY_02234-1	Acey_s0010.g1034: SCP-like protein	-	Y	990	Y		6	26	16	0	6	35	20.5	0		IPR001283:Cysteine-rich secretory protein-related;IPR014044:CAP domain;IPR018244:Allergen V5/Tpx-1-related, conserved site;IPR035940:CAP superfamily;	cellular_component:GO:0005576:extracellular region;		-		-	-	-		Acey_s0010.g1034	SCP-like protein	-	GO:0005576	Signal	-	GO:0005576		-	-	1		ANCCAN_05481	5.1e-86	49.4	403	-	-	-	maker-ANCCEYDFT_Contig84-pred_gff_fgenesh-mRNA-6.24-mRNA-1	1.1e-121	73.8	317	Y
-	ACEY_07730-1	NECAME_07690: SCP-like protein	Y	Y	213	Y		6	5	5.5	0	18	18	18	0		IPR001283:Cysteine-rich secretory protein-related;IPR014044:CAP domain;IPR035940:CAP superfamily;	-		-		SCP domain-containing protein	0.714269	0.369496		NECAME_07690	SCP-like protein	-	GO:0005576	Signal	-	GO:0005576		Y	0.873	0		ANCCAN_20304	1.5e-129	80.3	213	Y	-	-	maker-ANCCEYDFT_Contig34-pred_gff_fgenesh-gene-7.2-mRNA-1	1.2e-82	61.7	183	-
-	ACEY_18108-1	SCP domain-containing protein	Y	Y	415	Y		6	7	6.5	0	13	17	15	0		IPR001283:Cysteine-rich secretory protein-related;IPR014044:CAP domain;IPR035940:CAP superfamily;	-		-		SCP domain-containing protein	0.915914	0.468271		-	SCP-like protein	-	GO:0016021	Signal	-	-		Y	0.688	0		ANCCAN_16861	6.7e-152	83.3	245	Y	-	-	maker-ANCCEYDFT_Contig14-pred_gff_snap-gene-1.6-mRNA-1	1.2e-249	81.7	415	Y
-	ACEY_09100-1	ACEY_002225; WBGene00243136: Immunogenic protein 3	Y	-	121	Y		6	8	7	0	10	19	14.5	0	2	-	-		-		-	-	-		WBGene00243136	Immunogenic protein 3	-	GO:0016021	Signal	-	-		Y	0.949	0		ANCCAN_04791	4.6e-84	97.5	121	Y	-	-	maker-ANCCEYDFT_Contig13-pred_gff_snap-gene-4.9-mRNA-1	1.3e-85	100	121	Y
-	ACEY_05833-1	NECAME_06164: SCP-like protein	-	Y	474	Y		6	6	6	0	15	13	14	0		IPR001283:Cysteine-rich secretory protein-related;IPR014044:CAP domain;IPR035940:CAP superfamily;	-		-		SCP domain-containing protein	0.677282	0.301363		NECAME_06164	SCP-like protein	-	GO:0016021	Signal	-	-		-	-	1		ANCCAN_04084	3.7e-208	71	414	Y	-	-	maker-ANCCEYDFT_Contig115-pred_gff_snap-gene-0.19-mRNA-1	1.4e-204	80.8	354	Y
-	ACEY_06108-1	Acey_s0045.g1135: SCP-like protein	Y	Y	240	Y		6	12	9	0	8	16	12	0		IPR014044:CAP domain;IPR035940:CAP superfamily;	-		-		SCP domain-containing protein	1.06032	0.533536		Acey_s0045.g1135	SCP-like protein	-	-	Signal	-	-		Y	0.735	0		ANCCAN_01122	2e-130	77.7	215	Y	-	-	maker-ANCCEYDFT_Contig574-pred_gff_snap-gene-0.7-mRNA-1	5.8e-156	83.8	240	-
-	ACEY_09302-1	gpmI: 2,3-bisphosphoglycerate-independent phosphoglycerate mutase	-	-	597	Y		6	12	9	0	6	13	9.5	0		IPR005995:Phosphoglycerate mutase, 2,3-bisphosphoglycerate-independent;IPR006124:Metalloenzyme;IPR011258:BPG-independent PGAM, N-terminal;IPR017850:Alkaline-phosphatase-like, core domain superfamily;IPR036646:BPG-independent phosphoglycerate mutase, domain B superfamily;	molecular_function:GO:0003824:catalytic activity;molecular_function:GO:0003824:catalytic activity|molecular_function:GO:0046872:metal ion binding;molecular_function:GO:0004619:phosphoglycerate mutase activity|cellular_component:GO:0005737:cytoplasm;molecular_function:GO:0004619:phosphoglycerate mutase activity|cellular_component:GO:0005737:cytoplasm|biological_process:GO:0006007:glucose catabolic…		K15633:707:gpmI: 2,3-bisphosphoglycerate-independent phosphoglycerate mutase [EC:5.4.2.12]		Phosphoglycerate mutase (2,3-diphosphoglycerate-independent)	1.00718	0.510052		gpmI	2,3-bisphosphoglycerate-independent phosphoglycerate mutase	5.4.2.-;5.4.2.11;5.4.2.1;5.4.2.12;5.4.2.4	GO:0044262;GO:0004496;GO:0030145;GO:0008299;GO:0046537;GO:0006007;GO:0005737;GO:0006096;GO:0004082;GO:0004619	Manganese;Isomerase;Metal-binding;Glycolysis	Carbohydrate degradation	GO:0005975;GO:0006091;GO:0044281;GO:0005737;GO:0043167;GO:0009056;GO:0051186;GO:0016853		-	-	0		ANCCAN_23016	3.6e-122	91.2	193	Y	-	-	maker-ANCCEYDFT_Contig627-pred_gff_snap-gene-0.23-mRNA-1	0	98	444	Y
-	ACEY_09506-1	gst-5: Probable glutathione S-transferase 5	-	-	207	Y		6	10	8	0	7	12	9.5	0		IPR004045:Glutathione S-transferase, N-terminal;IPR004046:Glutathione S-transferase, C-terminal;IPR010987:Glutathione S-transferase, C-terminal-like;IPR036249:Thioredoxin-like superfamily;IPR036282:Glutathione S-transferase, C-terminal domain superfamily;IPR040079:Glutathione Transferase family;	molecular_function:GO:0005515:protein binding|biological_process:GO:0006749:glutathione metabolic process;		K04097:111:HPGDS: prostaglandin-H2 D-isomerase / glutathione transferase [EC:5.3.99.2 2.5.1.18]		Glutathione S-transferase protein	0.946984	0.482699		gst-5	Probable glutathione S-transferase 5	2.5.1.18	GO:0008340;GO:0045087;GO:0005903;GO:0004602;GO:0016740;GO:0055114;GO:0008152;GO:0004364	Transferase	-	GO:0006950;GO:0016765;GO:0002376;GO:0007568;GO:0048856		-	-	0		ANCCAN_04557	8.8e-121	76.9	216	-	-	-	maker-ANCCEYDFT_Contig9-augustus-gene-7.49-mRNA-1	8.5e-88	59.4	207	-
-	ACEY_00072-1	ctsb: Peptidase C1A domain containing protein	Y	-	348	Y		6	8	7	0	10	9	9.5	0		IPR000668:Peptidase C1A, papain C-terminal;IPR025661:Cysteine peptidase, asparagine active site;IPR038765:Papain-like cysteine peptidase superfamily;	biological_process:GO:0006508:proteolysis|molecular_function:GO:0008234:cysteine-type peptidase activity;		K01363:254:CTSB: cathepsin B [EC:3.4.22.1]		Papain family cysteine protease	1.18147	0.584773		ctsb	Peptidase C1A domain containing protein	3.4.22.-;3.4.22.1	GO:0050790;GO:0097067;GO:0030984;GO:0045471;GO:0009611;GO:0008234;GO:0070062;GO:0016651;GO:0071260;GO:0006914;GO:0016324;GO:0070670;GO:0043231;GO:0034097;GO:0060548;GO:0009749;GO:0048471;GO:0043621;GO:0005764;GO:0014070;GO:0005730;GO:0043434;GO:0007519;GO:0009897;GO:0005615;GO:0032403;GO:0005739;GO:0051603;GO:0042383;GO:0005773;GO:0002224;GO:0005901;GO:0014075;GO:0046697;GO:0009612;GO:0030855;GO:…	Zymogen;Disulfide bond;Lysosome;Thiol protease;Secreted;Glycoprotein;Acetylation;Hydrolase;Signal;Protease	-	GO:0043226;GO:0048856;GO:0030154;GO:0016023;GO:0006914;GO:0008219;GO:0005764;GO:0005730;GO:0005615;GO:0005739;GO:0044403;GO:0005576;GO:0008233;GO:0000003;GO:0040007;GO:0009056		Y	0.778	0		ANCCAN_21434	9.9e-214	78.2	349	Y	-	-	maker-ANCCEYDFT_Contig232-pred_gff_snap-gene-1.13-mRNA-1	2.9e-135	88.9	190	-
-	ACEY_15947-1	Acey_s0457.g1807	Y	-	144	Y		6	6	6	0	11	8	9.5	0		IPR035109:Ancylostoma-associated secreted protein related;	-		-		-	-	-		Acey_s0457.g1807	-	-	GO:0016021;GO:0004672	Signal	-	GO:0016301		Y	0.91	0		ANCCAN_01863	2.2e-54	55.2	145	-	-	-	maker-ANCCEYDFT_Contig437-pred_gff_fgenesh-gene-0.5-mRNA-1	5.5e-107	100	144	Y
-	ACEY_06927-1	ANCDUO_02310: Kunitz/Bovine pancreatic trypsin inhibitor domain protein	Y	-	160	Y		6	6	6	0	8	10	9	0		IPR002223:Pancreatic trypsin inhibitor Kunitz domain;IPR020901:Proteinase inhibitor I2, Kunitz, conserved site;IPR036880:Pancreatic trypsin inhibitor Kunitz domain superfamily;	molecular_function:GO:0004867:serine-type endopeptidase inhibitor activity;		K03909:38:TFPI: tissue factor pathway inhibitor		Kunitz/Bovine pancreatic trypsin inhibitor domain protein	0.993242	0.503788		ANCDUO_02310	Kunitz/Bovine pancreatic trypsin inhibitor domain protein	-	GO:0004867	Signal	-	GO:0030234		Y	0.814	0		ANCCAN_18170	1.8e-82	66.5	161	Y	-	-	maker-ANCCEYDFT_Contig25-pred_gff_snap-gene-4.21-mRNA-1	1.9e-49	49.3	146	-
-	ACEY_07335-1	IPR035109:Ancylostoma-associated secreted protein related	Y	-	143	Y		6	8	7	0	7	10	8.5	0		IPR035109:Ancylostoma-associated secreted protein related;	-		-		-	-	-		-	-	-	-	Signal	-	-		Y	0.95	0		ANCCAN_23705	6.9e-35	46.6	131	-	-	-	maker-ANCCEYDFT_Contig5-pred_gff_fgenesh-gene-13.1-mRNA-1	1.7e-70	73.4	143	-
-	ACEY_07266-1	ttr-5: Transthyretin-like protein 5	Y	-	140	Y		6	8	7	0	7	10	8.5	0		IPR001534:Transthyretin-like;IPR038479:Transthyretin-like superfamily;	cellular_component:GO:0009986:cell surface;		-		Transthyretin-like protein 5	3.55902	0.968076		ttr-5	Transthyretin-like protein 5	-	GO:0005615	Signal;Glycoprotein;Secreted	-	GO:0005615		Y	0.897	0		ANCCAN_15260	1.6e-102	99.3	140	Y	-	-	maker-ANCCEYDFT_Contig75-pred_gff_snap-gene-0.14-mRNA-1	3.8e-103	100	140	Y
-	ACEY_06925-1	NECAME_03769: Kunitz/Bovine pancreatic trypsin inhibitor domain protein	Y	-	157	Y		6	6	6	0	9	8	8.5	0		IPR002223:Pancreatic trypsin inhibitor Kunitz domain;IPR020901:Proteinase inhibitor I2, Kunitz, conserved site;IPR036880:Pancreatic trypsin inhibitor Kunitz domain superfamily;	molecular_function:GO:0004867:serine-type endopeptidase inhibitor activity;		K23624:51:PAPLN: papilin		Kunitz/Bovine pancreatic trypsin inhibitor domain protein	0.921135	0.47071		NECAME_03769	Kunitz/Bovine pancreatic trypsin inhibitor domain protein	-	GO:0004867	Signal	-	GO:0030234		Y	0.823	0		ANCCAN_18172	3.7e-105	85.3	156	Y	-	-	maker-ANCCEYDFT_Contig25-pred_gff_fgenesh-mRNA-7.1-mRNA-1	2.2e-97	100	121	Y
-	ACEY_14465-1	OBA5: Phosphatidylethanolamine-binding protein	Y	-	225	Y		6	6	6	0	7	10	8.5	0		IPR001858:Phosphatidylethanolamine-binding, conserved site;IPR008914:Phosphatidylethanolamine-binding protein;IPR035810:Phosphatidylethanolamine-binding protein, eukaryotic;IPR036610:PEBP-like superfamily;	-		K06910:272:PEBP, TFS1: phosphatidylethanolamine-binding protein		OV-16 antigen, variant 2	1.40695	0.671576		OBA5	Phosphatidylethanolamine-binding protein	-	GO:0051019;GO:0005885;GO:0005741;GO:0001933;GO:0005739;GO:0006979;GO:0044822;GO:0034314;GO:0051591;GO:0007286;GO:0005615;GO:0048240;GO:0009636;GO:0005622;GO:0004867;GO:0043209;GO:0008429;GO:0005102;GO:0050829;GO:0043005;GO:0009611;GO:0005634;GO:0005085;GO:0005791;GO:0051592;GO:0045471;GO:0001505;GO:0008289;GO:0005794;GO:0043168;GO:0019210;GO:0014070;GO:0009986;GO:0043025;GO:0009408;GO:0043950;GO:…	Lipid-binding;Disulfide bond;Protease inhibitor;Coiled coil;Acetylation;Serine protease inhibitor;Signal;Glycoprotein;Cytoplasm;Phosphoprotein	-	GO:0043226;GO:0005634;GO:0003013;GO:0005794;GO:0008289;GO:0005783;GO:0006464;GO:0000003;GO:0005739;GO:0016023;GO:0005615;GO:0005622;GO:0021700;GO:0007165;GO:0003723;GO:0019899;GO:0007067;GO:0030234;GO:0007568;GO:0048856;GO:0030154;GO:0005576		Y	0.686	0		ANCCAN_28477	9.1e-135	94.1	187	Y	-	-	maker-ANCCEYDFT_Contig448-pred_gff_snap-gene-1.12-mRNA-1	6.1e-141	100	184	Y
-	ACEY_11775-1	asp6: Secreted protein 6	Y	Y	462	Y		6	10	8	0	6	10	8	0		IPR001283:Cysteine-rich secretory protein-related;IPR014044:CAP domain;IPR035940:CAP superfamily;	-		-		SCP domain-containing protein	0.759256	0.392303		asp6	Secreted protein 6	-	GO:0016021	Signal	-	-		Y	0.892	0		ANCCAN_08265	1.7e-148	52.2	452	-	-	-	maker-ANCCEYDFT_Contig199-augustus-gene-0.45-mRNA-1	9.5e-225	87.7	365	Y
-	ACEY_15533-1	ttl1: Transthyretin-like family protein	Y	-	137	Y		6	4	5	0	11	5	8	0		IPR001534:Transthyretin-like;IPR038479:Transthyretin-like superfamily;	cellular_component:GO:0009986:cell surface;		-		Transthyretin-like protein 1	1.81647	0.800764		ttl1	Transthyretin-like family protein	-	GO:0005615;GO:0006811	Signal;Secreted	-	GO:0005615		Y	0.97	0		ANCCAN_14397	3.2e-83	86.1	137	Y	-	-	maker-ANCCEYDFT_Contig256-pred_gff_fgenesh-gene-1.22-mRNA-1	9.3e-98	100	137	Y
-	ACEY_07395-1	Bm3368: Cysteine rich repeat-containing domain protein	-	-	1294	-		6	9	7.5	0	6	9	7.5	0		IPR001893:Cysteine-rich Golgi apparatus protein 1 repeat;IPR017873:Cysteine-rich Golgi apparatus protein 1 repeat, eukaryote;IPR039728:Golgi apparatus protein 1;	cellular_component:GO:0000139:Golgi membrane;cellular_component:GO:0016020:membrane;		K06816:959:GLG1, ESL1: golgi apparatus protein 1		Cysteine rich repeat-containing domain protein	1.22067	0.600662		Bm3368	Cysteine rich repeat-containing domain protein	-	GO:0016020;GO:0000139;GO:0016021;GO:0017134	Transmembrane helix;Transmembrane;Glycoprotein;Membrane;Signal	-	GO:0005794		-	-	1		ANCCAN_21602	0	94.2	1118	-	-	-	maker-ANCCEYDFT_Contig15-augustus-gene-8.32-mRNA-1	0	75.8	819	-
-	ACEY_12220-1	NECAME_14978: SCP-like protein	Y	Y	217	Y		6	7	6.5	0	7	8	7.5	0		IPR001283:Cysteine-rich secretory protein-related;IPR014044:CAP domain;IPR035940:CAP superfamily;	-		-		SCP domain-containing protein	0.850056	0.436989		NECAME_14978	SCP-like protein	-	GO:0005576	Signal	-	GO:0005576		Y	0.811	0		ANCCAN_01889	5.3e-144	88.1	219	Y	-	-	maker-ANCCEYDFT_Contig544-augustus-gene-0.37-mRNA-1	2.5e-132	100	176	Y
-	ACEY_11721-2	CBG04168: DOMON domain containing protein	-	-	225	Y		6	6	6	0	6	9	7.5	0		IPR005018:DOMON domain;	-		-		DOMON domain-containing protein	1.09236	0.547399		CBG04168	DOMON domain containing protein	-	GO:0016021	Signal	-	-		-	-	0		ANCCAN_20483	2.4e-112	90.5	168	-	-	-	maker-ANCCEYDFT_Contig78-pred_gff_fgenesh-gene-6.0-mRNA-1	4e-77	99.1	109	-
-	ACEY_18091-1	ANCCEY_04696: SCP-like protein	-	Y	472	Y		6	0	3	0	15	0	7.5	0		IPR001283:Cysteine-rich secretory protein-related;IPR014044:CAP domain;IPR035940:CAP superfamily;	-		-		SCP domain-containing protein (Fragment)	0.612988	0.153807		ANCCEY_04696	SCP-like protein	-	-	Signal	-	-		-	-	1		ANCCAN_19052	2.1e-116	63.3	251	-	-	-	maker-ANCCEYDFT_Contig98-pred_gff_snap-gene-3.4-mRNA-1	1.1e-257	84.6	421	Y
-	ACEY_01266-1	Acey_s0005.g2646: Nematode fatty acid retinoid binding protein	Y	-	173	Y		6	7	6.5	0	6	8	7	0		IPR008632:Nematode fatty acid retinoid binding;	molecular_function:GO:0008289:lipid binding;		-		Nematode fatty acid retinoid binding protein	3.61854	0.968076		Acey_s0005.g2646	Nematode fatty acid retinoid binding protein	-	GO:0019825;GO:0008289	Signal;Coiled coil	-	GO:0008289		Y	0.767	0		ANCCAN_28162	1.6e-107	91.3	173	Y	-	-	maker-ANCCEYDFT_Contig11-pred_gff_fgenesh-gene-6.3-mRNA-1	3.6e-117	100	173	Y
-	ACEY_02710-1	IPR035109:Ancylostoma-associated secreted protein related	-	-	160	Y		6	5	5.5	0	7	7	7	0		IPR035109:Ancylostoma-associated secreted protein related;	-		-		-	-	-		-	-	-	-	-	-	-		-	-	0		-	-	-	-	-	-	-	maker-ANCCEYDFT_Contig28-pred_gff_snap-gene-9.46-mRNA-1	9e-53	100	77	Y
-	ACEY_16895-1	SCP domain-containing protein	-	Y	102	Y		6	4	5	0	7	7	7	0		IPR014044:CAP domain;IPR035940:CAP superfamily;	-		K24243:20:CRISPLD: cysteine-rich secretory protein LCCL domain-containing		SCP domain-containing protein	0.855403	0.439564		-	-	-	-	Signal	-	-		-	-	0		ANCCAN_05363	1.5e-46	65.7	102	-	-	-	maker-ANCCEYDFT_Contig22-pred_gff_fgenesh-gene-9.1-mRNA-1	2.4e-41	59.8	102	-
-	ACEY_09600-1	AceAP-1: Anticoagulant peptide-1	Y	-	171	Y		6	4	5	0	8	6	7	0		IPR002919:Trypsin Inhibitor-like, cysteine rich domain;IPR036084:Serine protease inhibitor-like superfamily;	-		-		Trypsin Inhibitor like cysteine rich domain protein	1.25908	0.615904		AceAP-1	Anticoagulant peptide-1	-	-	Signal	-	-		Y	0.578	0		ANCCAN_28782	4.2e-77	68.4	152	Y	-	-	maker-ANCCEYDFT_Contig181-pred_gff_snap-gene-1.1-mRNA-1	1.9e-123	99.3	151	Y
-	ACEY_07517-1	tim: Triosephosphate isomerase	-	-	734	Y		6	7	6.5	0	6	7	6.5	0		IPR000652:Triosephosphate isomerase;IPR002130:Cyclophilin-type peptidyl-prolyl cis-trans isomerase domain;IPR013785:Aldolase-type TIM barrel;IPR020861:Triosephosphate isomerase, active site;IPR022896:Triosephosphate isomerase, bacterial/eukaryotic;IPR029000:Cyclophilin-like domain superfamily;IPR035990:Triosephosphate isomerase superfamily;	biological_process:GO:0000413:protein peptidyl-prolyl isomerization|molecular_function:GO:0003755:peptidyl-prolyl cis-trans isomerase activity;molecular_function:GO:0003824:catalytic activity;molecular_function:GO:0004807:triose-phosphate isomerase activity;molecular_function:GO:0004807:triose-phosphate isomerase activity|biological_process:GO:0006096:glycolytic process;		K12737:352:SDCCAG10: peptidyl-prolyl cis-trans isomerase SDCCAG10 [EC:5.2.1.8]		Peptidyl-prolyl cis-trans isomerase CWC27	1.27222	0.621048		tim	Triosephosphate isomerase	5.2.1.8;5.3.1.1	GO:0030016;GO:0003755;GO:0007520;GO:0071013;GO:0006457;GO:0016853;GO:0031625;GO:0008340;GO:0004807;GO:0045454;GO:0005615;GO:0070062;GO:0006094;GO:0019682;GO:0000398;GO:0031430;GO:0050877;GO:0006098;GO:0030018;GO:0019253;GO:0009612;GO:0061621;GO:0005622;GO:0007275;GO:0005829;GO:0006096;GO:0071011;GO:0046166;GO:0019563;GO:0007525	Ubl conjugation;Phosphoprotein;Gluconeogenesis;Glycolysis;Rotamase;Acetylation;Hereditary hemolytic anemia;Calvin cycle;Nitration;Coiled coil;Isomerase;Disease mutation;Pentose shunt;Isopeptide bond	Carbohydrate biosynthesis	GO:0009056;GO:0006091;GO:0005737;GO:0016853;GO:0006457;GO:0044281;GO:0048856;GO:0005975;GO:0007568;GO:0043226;GO:0051186;GO:0005615;GO:0005622;GO:0034641;GO:0042592;GO:0009058;GO:0005829		-	-	0		ANCCAN_24364	5.5e-219	75.5	458	Y	-	-	maker-ANCCEYDFT_Contig105-augustus-gene-1.33-mRNA-1	3.5e-281	78	545	Y
-	ACEY_09889-1	Acey_s0118.g764: Triacylglycerol lipase	-	-	641	Y		6	7	6.5	0	6	7	6.5	0		IPR002921:Fungal lipase-like domain;IPR029058:Alpha/Beta hydrolase fold;	biological_process:GO:0006629:lipid metabolic process;		-		-	-	-		Acey_s0118.g764	Triacylglycerol lipase	-	GO:0016787;GO:0006629;GO:0016021	Hydrolase;Transmembrane;Membrane;Signal;Transmembrane helix	-	GO:0006629		-	-	1		ANCCAN_23058	1.1e-106	58.9	270	-	-	-	maker-ANCCEYDFT_Contig65-pred_gff_snap-mRNA-0.9-mRNA-1	5.1e-117	100	173	Y
-	ACEY_13136-2	aldH: 10-formyltetrahydrofolate dehydrogenase	-	-	890	-		6	6	6	0	6	6	6	0		IPR001555:Phosphoribosylglycinamide formyltransferase, active site;IPR002376:Formyl transferase, N-terminal;IPR009081:Phosphopantetheine binding ACP domain;IPR011034:Formyl transferase-like, C-terminal domain superfamily;IPR011407:10-formyltetrahydrofolate dehydrogenase;IPR015590:Aldehyde dehydrogenase domain;IPR016160:Aldehyde dehydrogenase, cysteine active site;IPR016161:Aldehyde/histidinol deh…	molecular_function:GO:0003824:catalytic activity;cellular_component:GO:0005737:cytoplasm|biological_process:GO:0006730:one-carbon metabolic process|biological_process:GO:0009258:10-formyltetrahydrofolate catabolic process|molecular_function:GO:0016155:formyltetrahydrofolate dehydrogenase activity;biological_process:GO:0009058:biosynthetic process|molecular_function:GO:0016742:hydroxymethyl-, form…		K00289:1108:ALDH1L: formyltetrahydrofolate dehydrogenase [EC:1.5.1.6]		10-formyltetrahydrofolate dehydrogenase	1.67952	0.761646		aldH	10-formyltetrahydrofolate dehydrogenase	1.2.1.5;1.2.1.8;1.2.1.27;1.2.1.36;1.2.99.3;1.5.1.6;1.2.1.3	GO:0070062;GO:0009258;GO:0016742;GO:0042573;GO:0009954;GO:0051289;GO:0019145;GO:0004028;GO:0046655;GO:0001568;GO:0047105;GO:0042493;GO:0034097;GO:0042574;GO:0050269;GO:0061624;GO:0043010;GO:0006081;GO:0045471;GO:0008285;GO:0047113;GO:0048566;GO:0001947;GO:0010628;GO:0060166;GO:0007626;GO:0001758;GO:0060324;GO:0030900;GO:0042803;GO:0005737;GO:0005497;GO:0044849;GO:0048885;GO:0016620;GO:0031076;GO:…	Oxidoreductase;NADP;One-carbon metabolism;Phosphopantetheine;Acetylation;Transit peptide;NAD;Phosphoprotein	Cofactor metabolism;Alcohol metabolism	GO:0008283;GO:0005737;GO:0043226;GO:0008219;GO:0009056;GO:0009058;GO:0030154;GO:0048856;GO:0051186;GO:0034641;GO:0016491;GO:0005739;GO:0021700;GO:0009790;GO:0044281;GO:0005576;GO:0048870		-	-	0		ANCCAN_03672	0	94.7	909	-	-	-	maker-ANCCEYDFT_Contig753-pred_gff_snap-gene-0.5-mRNA-1	0	99.6	564	-
-	ACEY_05343-1	nxnl2: Zgc:101722	-	-	234	Y		6	5	5.5	0	6	6	6	0		IPR012336:Thioredoxin-like fold;IPR013766:Thioredoxin domain;IPR029519:Nucleoredoxin-like protein 2;IPR036249:Thioredoxin-like superfamily;	biological_process:GO:0007600:sensory perception|biological_process:GO:0045494:photoreceptor cell maintenance;		K17609:155:NXN: nucleoredoxin [EC:1.8.1.8]		Nucleoredoxin-like protein 2	1.80938	0.79884		nxnl2	Zgc:101722	-	GO:0005623;GO:0007601;GO:0003743;GO:0035556;GO:0007608;GO:0045454;GO:0045494;GO:0007600	Initiation factor;Protein biosynthesis	-	GO:0008135;GO:0042592;GO:0050877;GO:0005623		-	-	0		ANCCAN_04990	1.7e-104	97.9	144	Y	-	-	maker-ANCCEYDFT_Contig1113-augustus-gene-0.9-mRNA-1	1.4e-57	98.8	82	Y
-	ACEY_14885-1	CBG11523: Glycoside hydrolase domain containing protein	-	-	173	Y		6	5	5.5	0	6	5	5.5	0		IPR000519:P-type trefoil domain;IPR044913:P-type trefoil domain superfamily;	-		K12047:34:MGAM: maltase-glucoamylase [EC:3.2.1.20 3.2.1.3]		P-type domain-containing protein	0.996265	0.50515		CBG11523	Glycoside hydrolase domain containing protein	-	GO:0003824;GO:0004553;GO:0004558;GO:0005764;GO:0005975;GO:0005980;GO:0030246	Glycosidase;Hydrolase;Signal	-	GO:0005764;GO:0005975;GO:0016798		-	-	0		ANCCAN_11921	3.7e-79	83.8	130	-	-	-	maker-ANCCEYDFT_Contig374-pred_gff_snap-gene-2.22-mRNA-1	3.2e-44	55.5	128	-
-	ACEY_02928-1	CBG06778: Trypsin Inhibitor like cysteine rich domain protein	Y	-	234	Y		6	5	5.5	0	6	5	5.5	0		IPR002919:Trypsin Inhibitor-like, cysteine rich domain;IPR036084:Serine protease inhibitor-like superfamily;	-		-		-	-	-		CBG06778	Trypsin Inhibitor like cysteine rich domain protein	-	-	Signal	-	-		Y	0.923	0		ANCCAN_04776	1.6e-80	73.4	158	Y	-	-	maker-ANCCEYDFT_Contig355-pred_gff_snap-gene-0.19-mRNA-1	8.6e-69	46.4	237	-
-	ACEY_07265-1	Naaa: N-acylethanolamine-hydrolyzing acid amidase	Y	-	669	Y		6	5	5.5	0	6	5	5.5	0		IPR001079:Galectin, carbohydrate recognition domain;IPR013320:Concanavalin A-like lectin/glucanase domain superfamily;IPR029130:Acid ceramidase, N-terminal;IPR029132:Choloylglycine hydrolase/NAAA C-terminal;IPR044156:Galectin-like;	molecular_function:GO:0030246:carbohydrate binding;		K13720:165:NAAA: N-(long-chain-acyl)ethanolamine deacylase [EC:3.5.1.60]		-	-	-		Naaa	N-acylethanolamine-hydrolyzing acid amidase	-	GO:0016811;GO:0030246;GO:0006629;GO:0070062;GO:0016936;GO:0045121;GO:0005764;GO:0060102;GO:0016787	Lectin;Signal	-	GO:0005764;GO:0016810;GO:0005578;GO:0006629		Y	0.85	0		ANCCAN_15259	6.5e-194	98.1	259	Y	-	-	maker-ANCCEYDFT_Contig75-pred_gff_fgenesh-gene-0.0-mRNA-1	4.9e-198	100	259	Y
-	ACEY_08609-1	ANCCEY_00229	Y	-	199	Y		6	4	5	0	7	4	5.5	0		IPR003677:SXP/RAL-2 family protein Ani s 5-like, cation-binding domain;	-		-		DUF148 domain-containing protein (Fragment)	1.38197	0.662505		ANCCEY_00229	-	-	-	Coiled coil	-	-		Y	0.923	0		ANCCAN_17955	6e-62	71.4	140	Y	-	-	maker-ANCCEYDFT_Contig3-augustus-gene-4.14-mRNA-1	1.4e-109	99	201	Y
-	ACEY_13035-1	G19P1: G19P1	-	-	463	Y		6	4	5	0	6	4	5	0		IPR002048:EF-hand domain;IPR002172:Low-density lipoprotein (LDL) receptor class A repeat;IPR011992:EF-hand domain pair;IPR012913:Protein OS9-like domain;IPR018247:EF-Hand 1, calcium-binding site;IPR026874:Glucosidase 2 subunit beta;IPR028146:Glucosidase II beta subunit, N-terminal;IPR036055:LDL receptor-like superfamily;IPR039794:Glucosidase II beta subunit-like;	molecular_function:GO:0005509:calcium ion binding;molecular_function:GO:0005515:protein binding;biological_process:GO:0006491:N-glycan processing;		K08288:342:PRKCSH: protein kinase C substrate 80K-H		Glucosidase 2 subunit beta	1.17868	0.58363		G19P1	G19P1	2.7.11.1	GO:0001701;GO:0072001;GO:0003723;GO:0044325;GO:0042742;GO:0005080;GO:0048793;GO:0005783;GO:0051291;GO:0016301;GO:0001889;GO:0005509;GO:0010977;GO:0006807;GO:0006491;GO:0005788;GO:0051219	Phosphoprotein;Calcium;Signal;Glycoprotein;Endoplasmic reticulum;Coiled coil	Glycan metabolism	GO:0043167;GO:0009058;GO:0030154;GO:0006464;GO:0019899;GO:0005975;GO:0005783;GO:0009790;GO:0048856		-	-	0		ANCCAN_11692	3.3e-150	89.2	260	Y	-	-	maker-ANCCEYDFT_Contig640-augustus-gene-0.29-mRNA-1	2.4e-126	100	192	Y
-	ACEY_09021-1	pld3: Phospholipase D3	-	-	538	-		6	4	5	0	6	4	5	0		IPR001736:Phospholipase D/Transphosphatidylase;IPR032803:PLD-like domain;	molecular_function:GO:0003824:catalytic activity;		K16860:386:PLD3_4: phospholipase D3/4 [EC:3.1.4.4]		PLD3 Phospholipase (Fragment)	1.51815	0.710285		pld3	Phospholipase D3	-	GO:0003824;GO:0016021	Transmembrane;Transmembrane helix;Membrane	-	-		-	-	1		ANCCAN_04061	0	94.5	506	-	-	-	maker-ANCCEYDFT_Contig13-pred_gff_fgenesh-gene-7.0-mRNA-1	1.9e-270	82.6	454	Y
-	ACEY_11643-1	exc-4: Chloride intracellular channel exc-4	-	-	287	Y		6	3	4.5	0	7	3	5	0		IPR036282:Glutathione S-transferase, C-terminal domain superfamily;	-		K05022:259:CLIC2: chloride intracellular channel protein 2		Chloride intracellular channel exc-4	2.76984	0.959309		exc-4	Chloride intracellular channel exc-4	-	GO:0043296;GO:0002064;GO:0034707;GO:0005254;GO:0007156;GO:0005509;GO:0016324;GO:0005764;GO:0005244;GO:0035150;GO:1902476;GO:0005634;GO:0005887	Transmembrane helix;Transmembrane;Voltage-gated channel;Chloride;Transport;Ion channel;Disulfide bond;Cytoplasm;Membrane;Ion transport;Chloride channel;Repeat	-	GO:0005886;GO:0022857;GO:0048856;GO:0043234;GO:0007155;GO:0005764;GO:0055085;GO:0005634;GO:0030154		-	-	0		ANCCAN_06315	2.8e-181	99.6	243	Y	-	-	maker-ANCCEYDFT_Contig290-augustus-gene-2.28-mRNA-1	8.9e-199	98.5	266	Y
-	ACEY_13577-1	ASB2: ATP synthase B-like protein	-	-	883	Y		6	3	4.5	0	7	3	5	0		IPR002172:Low-density lipoprotein (LDL) receptor class A repeat;IPR008688:ATP synthase, F0 complex, subunit B/MI25;IPR023415:Low-density lipoprotein (LDL) receptor class A, conserved site;IPR036055:LDL receptor-like superfamily;	cellular_component:GO:0000276:mitochondrial proton-transporting ATP synthase complex, coupling factor F(o)|molecular_function:GO:0015078:proton transmembrane transporter activity|biological_process:GO:0015986:ATP synthesis coupled proton transport;molecular_function:GO:0005515:protein binding;		-		-	-	-		ASB2	ATP synthase B-like protein	-	GO:0016021;GO:0000276;GO:0031513;GO:0015078;GO:0004872;GO:0007338;GO:0015986	Transmembrane helix;Membrane;Transmembrane;Receptor;Lipoprotein;Disulfide bond	-	GO:0005929;GO:0022857;GO:0009058;GO:0044281;GO:0055085;GO:0034641;GO:0000003;GO:0005739;GO:0043234		-	-	1		ANCCAN_24085	1.7e-226	88.6	502	Y	-	-	maker-ANCCEYDFT_Contig5-augustus-gene-10.25-mRNA-1	1.4e-231	88.3	520	Y
-	ACEY_00998-1	bip: Glucose-regulated protein	Y	-	657	Y		6	3	4.5	0	6	3	4.5	0		IPR013126:Heat shock protein 70 family;IPR018181:Heat shock protein 70, conserved site;IPR029047:Heat shock protein 70kD, peptide-binding domain superfamily;IPR029048:Heat shock protein 70kD, C-terminal domain superfamily;IPR042050:Endoplasmic reticulum chaperone BIP, nucleotide-binding domain;IPR043129:ATPase, nucleotide binding domain;	molecular_function:GO:0005524:ATP binding|molecular_function:GO:0016887:ATP hydrolysis activity;		K09490:1007:HSPA5, BIP: endoplasmic reticulum chaperone BiP [EC:3.6.4.10]		Putative chaperone protein DnaK	1.62842	0.746		bip	Glucose-regulated protein	1.3.1.74;3.6.1.3;4.2.1.24	GO:0005791;GO:0005793;GO:0021762;GO:0032940;GO:0016887;GO:0035437;GO:0005773;GO:0006616;GO:0016246;GO:0031204;GO:0019899;GO:1903897;GO:0030176;GO:0071287;GO:0005783;GO:0010906;GO:0006986;GO:0030496;GO:0034975;GO:0021589;GO:0030968;GO:0005811;GO:1903891;GO:0036500;GO:0042470;GO:0001948;GO:0009792;GO:0005788;GO:0051087;GO:1901998;GO:0030335;GO:0000742;GO:0019904;GO:0051084;GO:0031965;GO:0036498;GO:…	Stress response;Signal;Coiled coil;Endoplasmic reticulum;Glycoprotein;Nucleotide-binding;Nitration;Ubl conjugation;Porphyrin biosynthesis;Isopeptide bond;ATP-binding	-	GO:0007165;GO:0051082;GO:0006950;GO:0005794;GO:0005654;GO:0006457;GO:0005635;GO:0006605;GO:0016887;GO:0043234;GO:0005811;GO:0005783;GO:0061024;GO:0008134;GO:0009056;GO:0055085;GO:0000003		Y	0.91	0		ANCCAN_09198	0	98.6	658	Y	-	-	maker-ANCCEYDFT_Contig2-pred_gff_fgenesh-gene-6.1-mRNA-1	0	100	657	Y
-	ACEY_03102-1	MAN2B1: Alpha-mannosidase	Y	-	959	Y		6	3	4.5	0	6	3	4.5	0		IPR000602:Glycoside hydrolase family 38, N-terminal domain;IPR011013:Galactose mutarotase-like domain superfamily;IPR011330:Glycoside hydrolase/deacetylase, beta/alpha-barrel;IPR011682:Glycosyl hydrolase family 38, C-terminal;IPR013780:Glycosyl hydrolase, all-beta;IPR015341:Glycoside hydrolase family 38, central domain;IPR027291:Glycoside hydrolase 38, N-terminal domain superfamily;IPR028995:Glyc…	molecular_function:GO:0003824:catalytic activity|biological_process:GO:0005975:carbohydrate metabolic process;molecular_function:GO:0003824:catalytic activity|biological_process:GO:0005975:carbohydrate metabolic process|molecular_function:GO:0030246:carbohydrate binding;molecular_function:GO:0004559:alpha-mannosidase activity|biological_process:GO:0006013:mannose metabolic process;		K12311:793:MAN2B1, LAMAN: lysosomal alpha-mannosidase [EC:3.2.1.24]		Alpha-mannosidase	0.879109	0.450906		MAN2B1	Alpha-mannosidase	3.2.1.-	GO:0015923;GO:0004559;GO:0005975;GO:0006013;GO:0030246;GO:0006517;GO:0008270	Glycosidase;Zinc;Signal;Hydrolase;Metal-binding	-	GO:0006464;GO:0005975;GO:0016798;GO:0043167;GO:0044281		Y	0.933	0		ANCCAN_17171	0	92	577	Y	-	-	maker-ANCCEYDFT_Contig16-pred_gff_snap-gene-10.29-mRNA-1	0	96.1	916	Y
-	ACEY_11859-1	Acey_s0186.g1085	Y	-	525	Y		6	3	4.5	0	6	3	4.5	0		-	-		-		-	-	-		Acey_s0186.g1085	-	-	-	Signal	-	-		Y	0.936	0		ANCCAN_23636	3.1e-308	90	452	Y	-	-	maker-ANCCEYDFT_Contig1151-pred_gff_fgenesh-mRNA-0.1-mRNA-1	1.3e-288	92.7	425	Y
-	ACEY_06121-1	SCP domain-containing protein	Y	Y	198	Y		6	2	4	0	7	2	4.5	0		IPR001283:Cysteine-rich secretory protein-related;IPR014044:CAP domain;IPR035940:CAP superfamily;	-		-		SCP domain-containing protein	0.961215	0.489236		-	SCP-like protein	-	-	Signal	-	-		Y	0.895	0		ANCCAN_19756	2.2e-93	69.4	183	-	-	-	maker-ANCCEYDFT_Contig169-pred_gff_snap-gene-4.10-mRNA-1	9.3e-100	63.9	227	-
-	ACEY_10523-1	scaC: Hkr1p	-	-	757	Y		6	2	4	0	7	2	4.5	0		-	-		-		-	-	-		scaC	Hkr1p	-	GO:0000272;GO:0000282;GO:0001402;GO:0005034;GO:0005576;GO:0006075;GO:0006972;GO:0007229;GO:0007232;GO:0009986;GO:0016021;GO:0030246;GO:0030427;GO:0031505;GO:0045095	Calcium;Glycoprotein;Integrin;Signal	-	GO:0005576;GO:0005856;GO:0005975;GO:0007049;GO:0007165;GO:0040007;GO:0051301;GO:0071554		-	-	0		ANCCAN_01231	2.6e-197	52.7	658	Y	-	-	-	-	-	-	-
-	ACEY_15391-1	ANCCEY_04405: Tissue inhibitor of metalloproteinase	Y	-	240	Y		6	2	4	0	6	2	4	0		IPR001134:Netrin domain;IPR001820:Protease inhibitor I35 (TIMP);IPR008993:Tissue inhibitor of metalloproteinases-like, OB-fold;	molecular_function:GO:0005515:protein binding;molecular_function:GO:0008191:metalloendopeptidase inhibitor activity;		-		NTR domain-containing protein	1.2549	0.614262		ANCCEY_04405	Tissue inhibitor of metalloproteinase	-	GO:0008191;GO:0005576;GO:0008237	Disulfide bond;Signal;Metalloprotease;Secreted	-	GO:0030234;GO:0005576		Y	0.91	0		ANCCAN_04693	3.8e-61	62	158	-	-	-	maker-ANCCEYDFT_Contig157-augustus-gene-3.17-mRNA-1	2.2e-121	100	240	Y
-	ACEY_06479-1	ef1g: Elongation factor 1-gamma	-	-	410	Y		6	2	4	0	6	2	4	0		IPR001662:Elongation factor 1B gamma, C-terminal;IPR004046:Glutathione S-transferase, C-terminal;IPR010987:Glutathione S-transferase, C-terminal-like;IPR036282:Glutathione S-transferase, C-terminal domain superfamily;IPR036433:Elongation factor EF1B gamma, C-terminal domain superfamily;	molecular_function:GO:0003746:translation elongation factor activity|biological_process:GO:0006414:translational elongation;		K03233:417:EEF1G: elongation factor 1-gamma		Elongation factor 1-gamma	1.30525	0.633803		ef1g	Elongation factor 1-gamma	2.5.1.18	GO:0009615;GO:0006414;GO:0006749;GO:0005783;GO:0005875;GO:0016020;GO:0005811;GO:0004364;GO:0010506;GO:0048102;GO:0005737;GO:0035071;GO:0005853;GO:0003746;GO:0070062;GO:0005634	Protein biosynthesis;Isopeptide bond;Coiled coil;Acetylation;Ubl conjugation;Elongation factor;Immunoglobulin domain	-	GO:0016765;GO:0005634;GO:0006790;GO:0005737;GO:0008135;GO:0043226;GO:0044403;GO:0005811;GO:0005576;GO:0034641;GO:0005783		-	-	0		ANCCAN_22986	3.4e-252	98.6	365	Y	-	-	maker-ANCCEYDFT_Contig361-pred_gff_snap-gene-1.12-mRNA-1	5.2e-290	100	410	Y
-	ACEY_16559-1	r2: Ribonucleoside-diphosphate reductase small chain	-	-	364	Y		6	0	3	0	7	0	3.5	0		IPR000358:Ribonucleotide reductase small subunit family;IPR009078:Ferritin-like superfamily;IPR012348:Ribonucleotide reductase-like;IPR030475:Ribonucleotide reductase small subunit, acitve site;IPR033909:Ribonucleotide reductase small subunit;	biological_process:GO:0009263:deoxyribonucleotide biosynthetic process;molecular_function:GO:0016491:oxidoreductase activity;		K10808:521:RRM2: ribonucleoside-diphosphate reductase subunit M2 [EC:1.17.4.1]		Ribonucleoside-diphosphate reductase, beta subunit	1.6911	0.765113		r2	Ribonucleoside-diphosphate reductase small chain	1.-.-.-;1.17.4.1	GO:0051290;GO:0070062;GO:0009186;GO:0042278;GO:0006974;GO:0005829;GO:0006240;GO:0005971;GO:0000083;GO:0046872;GO:0009216;GO:0009212;GO:0015949;GO:0006260;GO:0009263;GO:0051259;GO:0006281;GO:0006919;GO:0005634;GO:0009262;GO:0009792;GO:0006264;GO:0003014;GO:0014075;GO:0000082;GO:1902254;GO:0051063;GO:0046704;GO:0005739;GO:0006979;GO:0016491;GO:0016021;GO:0022008;GO:0005654;GO:0001822;GO:0004748;GO:…	Oxidoreductase;Transmembrane helix;Iron;Progressive external ophthalmoplegia;Early protein;Membrane;Metal-binding;DNA replication;Neuropathy;Phosphoprotein;Disease mutation;Transmembrane	Genetic information processing	GO:0043234;GO:0005576;GO:0006461;GO:0006259;GO:0005829;GO:0009790;GO:0016491;GO:0008219;GO:0034641;GO:0048856;GO:0005654;GO:0043167;GO:0043226;GO:0044281;GO:0007005;GO:0009058		-	-	0		ANCCAN_13474	6.9e-263	97.5	364	Y	-	-	maker-ANCCEYDFT_Contig66-pred_gff_snap-gene-0.8-mRNA-1	9.7e-245	92.9	364	Y
-	ACEY_02929-1	CBG06778: Trypsin Inhibitor like cysteine rich domain protein	Y	-	788	Y		6	0	3	0	6	0	3	0		IPR000742:EGF-like domain;IPR002919:Trypsin Inhibitor-like, cysteine rich domain;IPR036084:Serine protease inhibitor-like superfamily;	-		-		Trypsin Inhibitor like cysteine rich domain protein	0.601039	0.126385		CBG06778	Trypsin Inhibitor like cysteine rich domain protein	-	GO:0008233	Hydrolase;Protease;Signal	-	GO:0008233		Y	0.955	0		ANCCAN_04775	0	82.2	825	Y	-	-	maker-ANCCEYDFT_Contig355-pred_gff_snap-gene-0.19-mRNA-1	0	100	782	Y
-	ACEY_08051-1	Acey_s0076.g1061	Y	-	284	Y		6	0	3	0	6	0	3	0		IPR009003:Peptidase S1, PA clan;IPR043504:Peptidase S1, PA clan, chymotrypsin-like fold;	-		-		-	-	-		Acey_s0076.g1061	-	-	-	Signal	-	-		Y	0.95	0		ANCCAN_08185	3.2e-183	89.6	278	Y	-	-	maker-ANCCEYDFT_Contig153-augustus-gene-1.15-mRNA-1	2.4e-167	97.5	238	Y
-	ACEY_14605-1	hspa4: Heat shock protein 105 kDa	-	-	846	Y		6	0	3	0	6	0	3	0		IPR013126:Heat shock protein 70 family;IPR018181:Heat shock protein 70, conserved site;IPR029047:Heat shock protein 70kD, peptide-binding domain superfamily;IPR029048:Heat shock protein 70kD, C-terminal domain superfamily;IPR043129:ATPase, nucleotide binding domain;	molecular_function:GO:0005524:ATP binding|molecular_function:GO:0016887:ATP hydrolysis activity;		K09489:501:HSPA4: heat shock 70kDa protein 4		Heat shock 70 kDa protein 4	1.39203	0.666174		hspa4	Heat shock protein 105 kDa	1.3.1.74	GO:1903748;GO:0000774;GO:0043014;GO:0005874;GO:0010628;GO:0032440;GO:0070062;GO:0051131;GO:0005654;GO:0035966;GO:0051135;GO:0005811;GO:0060548;GO:0061098;GO:0043524;GO:0071682;GO:0045040;GO:0032092;GO:0009408;GO:0043066;GO:0045345;GO:0070507;GO:0001822;GO:0032403;GO:0005524;GO:2001234;GO:0005576;GO:0010629;GO:0033613;GO:0006986;GO:1900034;GO:0008340;GO:0001085;GO:0005829;GO:0006898;GO:0051085;GO:…	Nucleotide-binding;Acetylation;Coiled coil;Stress response;Phosphoprotein;ATP-binding	-	GO:0055085;GO:0006605;GO:0006457;GO:0016023;GO:0006950;GO:0005829;GO:0008092;GO:0006464;GO:0005856;GO:0043226;GO:0006461;GO:0005576;GO:0007155;GO:0016192;GO:0061024;GO:0005811;GO:0048856;GO:0002376;GO:0005654;GO:0007568;GO:0008219;GO:0008134;GO:0007005		-	-	0		ANCCAN_05184	0	92	799	Y	-	-	maker-ANCCEYDFT_Contig149-pred_gff_snap-gene-0.6-mRNA-1	0	98.7	751	Y
-	ACEY_05206-1	GLBB: Myoglobin	Y	-	178	Y		5	11	8	0	7	17	12	0		IPR000971:Globin;IPR009050:Globin-like superfamily;IPR012085:Globin, nematode;IPR012292:Globin/Protoglobin;IPR044399:Myoglobin-like, M family globin domain;	molecular_function:GO:0005506:iron ion binding|biological_process:GO:0015671:oxygen transport|molecular_function:GO:0019825:oxygen binding|molecular_function:GO:0020037:heme binding;molecular_function:GO:0019825:oxygen binding|molecular_function:GO:0020037:heme binding;molecular_function:GO:0020037:heme binding;		-		Globin-like protein (inferred by orthology to a C. elegans protein)	1.48132	0.697765		GLBB	Myoglobin	-	GO:0005615;GO:0005737;GO:0020037;GO:0005506;GO:0005344;GO:0019825	Cytoplasm;Iron;Oxygen transport;Heme;Metal-binding;Transport	-	GO:0005737;GO:0005615;GO:0043167		Y	0.858	0		ANCCAN_14955	1.7e-118	89.3	178	Y	-	-	maker-ANCCEYDFT_Contig412-pred_gff_fgenesh-gene-0.1-mRNA-1	3.7e-104	83.7	178	Y
-	ACEY_13386-1	CD109: Antigen-like protein	Y	-	1543	Y		5	14	9.5	0	6	15	10.5	0		IPR001599:Alpha-2-macroglobulin;IPR002890:Macroglobulin domain;IPR008930:Terpenoid cyclases/protein prenyltransferase alpha-alpha toroid;IPR009048:Alpha-macroglobulin, receptor-binding;IPR011625:Alpha-2-macroglobulin, bait region domain;IPR011626:Alpha-macroglobulin-like, TED domain;IPR013783:Immunoglobulin-like fold;IPR014756:Immunoglobulin E-set;IPR019742:Alpha-2-macroglobulin, conserved site;I…	molecular_function:GO:0004866:endopeptidase inhibitor activity;cellular_component:GO:0005576:extracellular region;cellular_component:GO:0005615:extracellular space;		K06530:1112:CD109: CD109 antigen		TEP (ThiolEster containing Protein)	2.54154	0.939461		CD109	Antigen-like protein	-	GO:0004866;GO:0005615	Signal	-	GO:0005615;GO:0030234		Y	0.911	0		ANCCAN_17927	0	98.8	736	Y	-	-	maker-ANCCEYDFT_Contig449-pred_gff_snap-gene-0.16-mRNA-1	0	89.3	881	Y
-	ACEY_04294-1	Acey_s0024.g1091	Y	-	454	Y		5	4	4.5	0	10	7	8.5	0		IPR029153:Chondroitin proteoglycan 4;	-		-		CPG4 domain-containing protein	1.56679	0.726368		Acey_s0024.g1091	-	-	-	Signal	-	-		Y	0.943	0		ANCCAN_06849	6.5e-184	71	455	Y	-	-	maker-ANCCEYDFT_Contig112-pred_gff_fgenesh-gene-1.2-mRNA-1	6.6e-51	50.7	347	Y
-	ACEY_02019-1	A.ceylanicum-specific	-	-	71	Y		5	5	5	0	19	16	17.5	0		-	-		-		-	-	-		-	-	-	-	-	-	-		-	-	0		-	-	-	-	-	-	-	maker-ANCCEYDFT_Contig162-pred_gff_snap-gene-0.8-mRNA-1	1.7e-15	59.6	52	Y
-	ACEY_02304-1	SCP domain-containing protein	Y	Y	441	Y		5	7	6	0	14	14	14	0		IPR001283:Cysteine-rich secretory protein-related;IPR014044:CAP domain;IPR035940:CAP superfamily;	-		K24834:28:GLIPR1: glioma pathogenesis-related protein 1		SCP domain-containing protein	0.724269	0.374603		-	SCP-like protein	-	-	Signal	-	-		Y	0.857	0		ANCCAN_25114	1e-206	67.8	423	Y	-	-	maker-ANCCEYDFT_Contig480-pred_gff_snap-gene-0.8-mRNA-1	6.1e-292	100	370	Y
-	ACEY_00547-1	EGF-like domain-containing protein	-	-	202	Y		5	6	5.5	0	11	17	14	0		IPR000742:EGF-like domain;	-		-		EGF-like domain-containing protein	0.662375	0.26715		-	-	-	-	-	-	-		-	-	0		-	-	-	-	-	-	-	maker-ANCCEYDFT_Contig850-pred_gff_snap-gene-0.17-mRNA-1	1.8e-130	99.4	176	Y
-	ACEY_06526-1	ttr-15: Transthyretin-like protein 15	-	-	178	Y		5	9	7	0	6	21	13.5	0		IPR001534:Transthyretin-like;IPR038479:Transthyretin-like superfamily;	cellular_component:GO:0009986:cell surface;		-		Transthyretin domain containing protein	1.42789	0.679071		ttr-15	Transthyretin-like protein 15	-	GO:0005615	Secreted;Signal;Glycoprotein	-	GO:0005615		-	-	0		ANCCAN_08034	1.9e-88	97.7	129	Y	-	-	maker-ANCCEYDFT_Contig629-pred_gff_fgenesh-gene-0.3-mRNA-1	7.8e-90	100	129	Y
-	ACEY_09139-2	metIII: Metalloendopeptidase	-	-	196	-		5	7	6	0	8	16	12	0		IPR000742:EGF-like domain;IPR035914:Spermadhesin, CUB domain superfamily;	-		K06052:21:JAG1, CD339: jagged-1		CUB domain-containing protein	0.748335	0.386807		metIII	Metalloendopeptidase	3.4.24.-	GO:0004222;GO:0008270;GO:0018996	EGF-like domain;Hydrolase;Metal-binding;Metalloprotease;Protease;Signal;Zinc	-	GO:0008233;GO:0043167		-	-	0		ANCCAN_01964	1.7e-80	63.3	177	-	-	-	maker-ANCCEYDFT_Contig33673-pred_gff_snap-gene-0.1-mRNA-1	7.2e-121	97.6	165	-
-	ACEY_00933-1	IPR008993:Tissue inhibitor of metalloproteinases-like, OB-fold	Y	-	124	Y		5	5	5	0	11	12	11.5	0		IPR008993:Tissue inhibitor of metalloproteinases-like, OB-fold;	-		-		-	-	-		-	-	-	-	-	-	-		Y	0.956	0		ANCCAN_09665	2.8e-19	36.2	130	-	-	-	-	-	-	-	-
-	ACEY_02229-1	SCP domain-containing protein	Y	Y	207	Y		5	9	7	0	5	17	11	0		IPR001283:Cysteine-rich secretory protein-related;IPR014044:CAP domain;IPR035940:CAP superfamily;	-		-		SCP domain-containing protein	1.01128	0.511884		-	SCP-like protein	-	GO:0005576	Signal	-	GO:0005576		Y	0.929	0		ANCCAN_06586	3.6e-73	60.3	199	Y	-	-	maker-ANCCEYDFT_Contig526-pred_gff_fgenesh-gene-0.2-mRNA-1	1e-45	43.1	197	-
-	ACEY_13648-1	SCP domain-containing protein	Y	Y	424	Y		5	6	5.5	0	11	10	10.5	0		IPR001283:Cysteine-rich secretory protein-related;IPR002413:Venom allergen 5-like;IPR014044:CAP domain;IPR035940:CAP superfamily;	-		-		SCP domain-containing protein	0.746294	0.385777		-	SCP-like protein	-	-	Signal	-	-		Y	0.842	0		ANCCAN_19053	1.9e-129	46.1	449	Y	-	-	maker-ANCCEYDFT_Contig98-pred_gff_fgenesh-gene-4.0-mRNA-1	2.6e-165	90.9	253	Y
-	ACEY_07552-1	NIF: Neutrophil inhibitory factor	Y	Y	246	Y		5	4	4.5	0	11	9	10	0		IPR001283:Cysteine-rich secretory protein-related;IPR014044:CAP domain;IPR035940:CAP superfamily;	-		-		SCP domain-containing protein	0.851203	0.437542		NIF	Neutrophil inhibitory factor	-	-	Signal	-	-		Y	0.746	0		ANCCAN_04196	1.2e-74	50.8	252	Y	-	-	maker-ANCCEYDFT_Contig227-pred_gff_fgenesh-gene-3.38-mRNA-1	2.3e-156	87.4	247	Y
-	ACEY_14817-1	Acey_s0352.g3266	Y	-	117	Y		5	5	5	0	10	8	9	0		IPR035109:Ancylostoma-associated secreted protein related;	-		-		-	-	-		Acey_s0352.g3266	-	-	-	Signal	-	-		Y	0.927	0		ANCCAN_10991	0.00016	38.9	36	-	-	-	maker-ANCCEYDFT_Contig137-augustus-gene-1.14-mRNA-1	1.6e-82	98.3	119	Y
-	ACEY_12588-1	Ancylostoma-specific	Y	-	141	Y		5	4	4.5	0	12	6	9	0		-	-		-		-	-	-		-	-	-	GO:0016021	-	-	-		Y	0.878	0		-	-	-	-	-	-	-	maker-ANCCEYDFT_Contig260-augustus-gene-0.14-mRNA-1	4.1e-103	100	141	Y
-	ACEY_11168-1	pgm2: Phosphoglucomutase 2	-	-	601	Y		5	10	7.5	0	5	12	8.5	0		IPR005841:Alpha-D-phosphohexomutase superfamily;IPR005843:Alpha-D-phosphohexomutase, C-terminal;IPR005844:Alpha-D-phosphohexomutase, alpha/beta/alpha domain I;IPR005845:Alpha-D-phosphohexomutase, alpha/beta/alpha domain II;IPR005846:Alpha-D-phosphohexomutase, alpha/beta/alpha domain III;IPR016055:Alpha-D-phosphohexomutase, alpha/beta/alpha I/II/III;IPR016066:Alpha-D-phosphohexomutase, conserved s…	molecular_function:GO:0000287:magnesium ion binding;biological_process:GO:0005975:carbohydrate metabolic process;biological_process:GO:0005975:carbohydrate metabolic process|molecular_function:GO:0016868:intramolecular transferase activity, phosphotransferases;molecular_function:GO:0016868:intramolecular transferase activity, phosphotransferases|biological_process:GO:0071704:organic substance met…		K15779:638:PGM2: phosphoglucomutase / phosphopentomutase [EC:5.4.2.2 5.4.2.7]		Phosphoglucomutase-2	1.60753	0.739438		pgm2	Phosphoglucomutase 2	5.4.2.8;5.4.2.-;2.7.1.106;5.4.2.7;5.4.2.2	GO:0019388;GO:0070569;GO:0046115;GO:0046386;GO:0000287;GO:0070062;GO:0005980;GO:0004614;GO:0006006;GO:0006166;GO:0047933;GO:0004615;GO:0016868;GO:0005829;GO:0006148;GO:0005975;GO:0008973	Metal-binding;Magnesium;Isomerase;Repeat;Phosphoprotein;Carbohydrate metabolism;Acetylation;Glucose metabolism	Carbohydrate degradation	GO:0043167;GO:0043226;GO:0005576;GO:0005975;GO:0016853;GO:0005829		-	-	0		ANCCAN_01141	0	94	601	Y	-	-	maker-ANCCEYDFT_Contig242-augustus-gene-0.22-mRNA-1	1e-183	78.7	352	Y
-	ACEY_10643-1	HRSP12: Ribonuclease UK114	Y	-	167	Y		5	5	5	0	9	8	8.5	0		IPR006056:RidA family;IPR006175:YjgF/YER057c/UK114 family;IPR019897:RidA, conserved site;IPR035959:RutC-like superfamily;	-		K09022:188:ridA, tdcF, RIDA: 2-iminobutanoate/2-iminopropanoate deaminase [EC:3.5.99.10]		2-iminobutanoate/2-iminopropanoate deaminase	1.30598	0.634079		HRSP12	Ribonuclease UK114	3.1.-.-;3.5.4.-;3.5.99.10;3.5.99.5	GO:0004521;GO:0005623;GO:0001822;GO:0019354;GO:0009986;GO:0009941;GO:0046914;GO:0005829;GO:0036041;GO:0006449;GO:0050540;GO:1902074;GO:1904013;GO:0016892;GO:0050680;GO:0005773;GO:0033993;GO:0006511;GO:0004298;GO:0046686;GO:0030324;GO:0006402;GO:0070314;GO:1904012;GO:0008374;GO:0046360;GO:0016787;GO:0043115;GO:0019239;GO:0044822;GO:0009570;GO:0042803;GO:0007420;GO:0009536;GO:0009636;GO:0019761;GO:…	Detoxification;Nuclease;Acetylation;Plasmid;Branched-chain amino acid biosynthesis;Endonuclease;Nucleus;Isoleucine biosynthesis;Hydrolase;Amino-acid biosynthesis;Phosphoprotein;Peroxisome;Transit peptide;Porphyrin biosynthesis	Amino-acid biosynthesis	GO:0005623;GO:0005829;GO:0003723;GO:0005773;GO:0005576;GO:0008283;GO:0008289;GO:0004518;GO:0019748;GO:0009536;GO:0048856;GO:0007049;GO:0005777;GO:0009579;GO:0043226;GO:0005739		Y	0.73	0		ANCCAN_06146	3.3e-92	96.5	142	-	-	-	maker-ANCCEYDFT_Contig8-augustus-gene-4.24-mRNA-1	4.3e-113	100	167	Y
-	ACEY_11776-1	Bm2930: ShTK domain protein	Y	-	161	Y		5	4	4.5	0	11	5	8	0		IPR003582:ShKT domain;	-		-		ShTK domain protein (Fragment)	1.34526	0.648931		Bm2930	ShTK domain protein	-	GO:0016021	Signal	-	-		Y	0.953	0		ANCCAN_10392	2.3e-69	83.3	120	Y	-	-	maker-ANCCEYDFT_Contig199-pred_gff_fgenesh-gene-0.4-mRNA-1	6.1e-85	100	119	Y
-	ACEY_00683-1	ANCDUO_02418: SCP-like protein	-	Y	467	Y		5	6	5.5	0	7	8	7.5	0		IPR001283:Cysteine-rich secretory protein-related;IPR014044:CAP domain;IPR035940:CAP superfamily;	-		K24243:27:CRISPLD: cysteine-rich secretory protein LCCL domain-containing		SCP domain-containing protein	0.673636	0.292994		ANCDUO_02418	SCP-like protein	-	-	Signal	-	-		-	-	0		ANCCAN_04084	1.2e-126	51.2	420	-	-	-	maker-ANCCEYDFT_Contig22-pred_gff_fgenesh-gene-9.1-mRNA-1	1.3e-220	100	281	Y
-	ACEY_00443-1	CBG06286: Protein CBG06286	Y	-	223	Y		5	7	6	0	5	9	7	0		IPR008632:Nematode fatty acid retinoid binding;	molecular_function:GO:0008289:lipid binding;		-		-	-	-		CBG06286	Protein CBG06286	-	GO:0020037;GO:0019825;GO:0008289	Signal	-	GO:0008289		Y	0.885	0		ANCCAN_06441	3.4e-156	97.8	223	Y	-	-	maker-ANCCEYDFT_Contig123-pred_gff_fgenesh-gene-2.0-mRNA-1	7e-160	100	223	Y
-	ACEY_02130-1	OV17: OV-17 antigen	Y	-	147	Y		5	4	4.5	0	6	8	7	0		IPR003677:SXP/RAL-2 family protein Ani s 5-like, cation-binding domain;	-		-		DUF148 domain-containing protein	1.22763	0.603448		OV17	OV-17 antigen	-	-	Signal	-	-		Y	0.922	0		ANCCAN_16391	2.1e-88	91.2	147	Y	-	-	maker-ANCCEYDFT_Contig283-pred_gff_fgenesh-gene-2.3-mRNA-1	1.7e-98	100	147	Y
-	ACEY_14022-1	IPR005071:Transmembrane glycoprotein	Y	-	387	Y		5	6	5.5	0	6	7	6.5	0		IPR005071:Transmembrane glycoprotein;	-		-		-	-	-		-	-	-	GO:0005272	Ion channel;Ion transport;Sodium;Sodium channel;Sodium transport	-	GO:0022857		Y	0.481	1		ANCCAN_25182	5.2e-105	84.5	181	Y	-	-	maker-ANCCEYDFT_Contig475-pred_gff_snap-mRNA-1.15-mRNA-1	1.2e-200	100	307	Y
-	ACEY_14520-1	pho-1: Intestinal acid phosphatase	Y	-	440	Y		5	6	5.5	0	6	6	6	0		IPR000560:Histidine phosphatase superfamily, clade-2;IPR029033:Histidine phosphatase superfamily;IPR033379:Histidine acid phosphatase active site;	-		K14410:207:ACP2: lysosomal acid phosphatase [EC:3.1.3.2]		Histidine acid phosphatase	1.05884	0.532891		pho-1	Intestinal acid phosphatase	3.1.3.2	GO:0045121;GO:0016021;GO:0003993;GO:0031225	Hydrolase;Membrane;Transmembrane helix;Signal;Transmembrane;Glycoprotein;Lipoprotein;GPI-anchor	-	GO:0016791		Y	0.737	0		ANCCAN_13768	1.2e-140	90.1	202	Y	-	-	maker-ANCCEYDFT_Contig1081-pred_gff_snap-gene-0.9-mRNA-1	4.9e-187	56.7	448	-
-	ACEY_10222-1	hex-2: HEXosaminidase	-	-	614	Y		5	6	5.5	0	5	7	6	0		IPR015883:Glycoside hydrolase family 20, catalytic domain;IPR017853:Glycoside hydrolase superfamily;IPR038901:Hexosaminidase D-like;	molecular_function:GO:0004553:hydrolase activity, hydrolyzing O-glycosyl compounds|biological_process:GO:0005975:carbohydrate metabolic process;molecular_function:GO:0015929:hexosaminidase activity;		K14459:272:HEX: hexosaminidase [EC:3.2.1.52]		Beta-N-acetylhexosaminidase	0.756304	0.390821		hex-2	HEXosaminidase	-	GO:0004553;GO:0015929;GO:0031012;GO:0004222;GO:0005975;GO:0005737	Transmembrane helix;Metalloprotease;Calcium;Transmembrane;Hydrolase;Repeat;Zinc;Disulfide bond;Protease	-	GO:0016798;GO:0005737;GO:0005975;GO:0005576		-	-	1		ANCCAN_17736	0	91.8	466	Y	-	-	maker-ANCCEYDFT_Contig442-augustus-gene-1.22-mRNA-1	3.7e-128	100	183	Y
-	ACEY_00682-1	Ancylostoma-specific	-	-	109	Y		5	4	4.5	0	8	4	6	0		-	-		-		-	-	-		-	-	-	-	-	-	-		-	-	0		ANCCAN_17447	9e-12	42.4	59	-	-	-	maker-ANCCEYDFT_Contig3-pred_gff_snap-mRNA-10.25-mRNA-1	7.1e-23	50	94	-
-	ACEY_03492-1	IPR035109:Ancylostoma-associated secreted protein related	Y	-	142	Y		5	4	4.5	0	7	5	6	0		IPR035109:Ancylostoma-associated secreted protein related;	-		-		-	-	-		-	-	-	GO:0004672;GO:0016021	Signal	-	GO:0016301		Y	0.924	1		ANCCAN_01863	1.1e-56	55.7	140	-	-	-	maker-ANCCEYDFT_Contig20-augustus-gene-10.42-mRNA-1	6.7e-107	100	142	Y
-	ACEY_07986-1	SCP domain-containing protein	Y	Y	633	Y		5	6	5.5	0	5	6	5.5	0		IPR001283:Cysteine-rich secretory protein-related;IPR014044:CAP domain;IPR035940:CAP superfamily;	-		-		SCP domain-containing protein	0.928607	0.47419		-	SCP-like protein	-	GO:0016021	Signal	-	-		Y	0.95	1		ANCCAN_01720	0	68.4	621	Y	-	-	maker-ANCCEYDFT_Contig1162-augustus-gene-0.5-mRNA-1	1.5e-211	78.5	354	-
-	ACEY_12180-2	F13B12.4: Putative pyridoxal-phosphate dependent protein F13B12.4	-	-	514	Y		5	6	5.5	0	5	6	5.5	0		IPR001926:Pyridoxal-phosphate dependent enzyme;IPR036052:Tryptophan synthase beta subunit-like PLP-dependent enzyme;	-		K01738:147:cysK: cysteine synthase [EC:2.5.1.47]		PALP domain-containing protein	1.02586	0.518379		F13B12.4	Putative pyridoxal-phosphate dependent protein F13B12.4	-	GO:0030170;GO:0005737	Glycoprotein;Signal;Pyridoxal phosphate	-	GO:0005737;GO:0043167		-	-	1		ANCCAN_21425	3.4e-280	95.3	405	-	-	-	maker-ANCCEYDFT_Contig58-pred_gff_snap-gene-1.21-mRNA-1	3.3e-285	99.8	405	-
-	ACEY_17179-1	gcp7: Peptidase C1A domain containing protein	Y	-	343	Y		5	5	5	0	6	5	5.5	0		IPR000169:Cysteine peptidase, cysteine active site;IPR000668:Peptidase C1A, papain C-terminal;IPR025660:Cysteine peptidase, histidine active site;IPR025661:Cysteine peptidase, asparagine active site;IPR038765:Papain-like cysteine peptidase superfamily;	biological_process:GO:0006508:proteolysis|molecular_function:GO:0008234:cysteine-type peptidase activity;		K01363:253:CTSB: cathepsin B [EC:3.4.22.1]		Cathepsin B-like cysteine protease GCP7	2.69115	0.953756		gcp7	Peptidase C1A domain containing protein	3.4.22.-;3.4.22.1	GO:0051603;GO:0046718;GO:0048471;GO:0016651;GO:0005730;GO:0050790;GO:0046697;GO:0008234;GO:0030574;GO:0005615;GO:0070062;GO:0004197;GO:0097067;GO:0005764;GO:0031101;GO:0030855	Hydrolase;Protease;Disulfide bond;Thiol protease;Zymogen;Glycoprotein;Signal	-	GO:0005764;GO:0009056;GO:0005615;GO:0048856;GO:0040007;GO:0008233;GO:0005730		Y	0.556	0		ANCCAN_06617	5.4e-217	80.4	342	-	-	-	maker-ANCCEYDFT_Contig327-augustus-gene-0.20-mRNA-1	5.3e-225	83.7	337	-
-	ACEY_08504-1	Ctsz: Cathepsin Z	Y	-	293	Y		5	5	5	0	6	5	5.5	0		IPR000668:Peptidase C1A, papain C-terminal;IPR025661:Cysteine peptidase, asparagine active site;IPR033157:Cathepsin Z;IPR038765:Papain-like cysteine peptidase superfamily;	biological_process:GO:0006508:proteolysis|molecular_function:GO:0008234:cysteine-type peptidase activity;		K08568:384:CTSZ: cathepsin X [EC:3.4.18.1]		Cathepsin X	2.19612	0.887741		Ctsz	Cathepsin Z	3.4.18.1;3.4.22.50	GO:0001525;GO:0040025;GO:0005615;GO:0006508;GO:0042395;GO:0005764;GO:0040032;GO:0005788;GO:0070062;GO:0033116;GO:0004197;GO:0004180;GO:0051603;GO:0048208;GO:0002003;GO:0043231;GO:0005783;GO:0008234;GO:0009792;GO:0060441;GO:0060102;GO:0030134;GO:0035262	Signal;Zymogen;Cytoskeleton;Secreted;Thiol protease;Lysosome;Hydrolase;Disulfide bond;Glycoprotein;Carboxypeptidase;Protease	-	GO:0043226;GO:0048856;GO:0009056;GO:0003013;GO:0008233;GO:0048646;GO:0005615;GO:0005764;GO:0005576;GO:0005783		Y	0.93	0		ANCCAN_27734	1.3e-229	96.9	293	Y	-	-	maker-ANCCEYDFT_Contig30-pred_gff_fgenesh-gene-8.2-mRNA-1	2.6e-75	100	102	Y
-	ACEY_16372-1	SCP domain-containing protein	Y	Y	427	Y		5	4	4.5	0	6	5	5.5	0		IPR001283:Cysteine-rich secretory protein-related;IPR014044:CAP domain;IPR035940:CAP superfamily;	-		-		SCP domain-containing protein	0.759918	0.392635		-	SCP-like protein	-	-	Signal	-	-		Y	0.677	0		ANCCAN_08065	7e-176	64.5	369	-	-	-	maker-ANCCEYDFT_Contig96-augustus-gene-3.17-mRNA-1	1.5e-150	100	199	Y
-	ACEY_15240-1	fbp: Fructose-1,6-bisphosphatase, isoform F	-	-	355	Y		5	5	5	0	5	5	5	0		IPR000146:Fructose-1,6-bisphosphatase class 1;IPR020548:Fructose-1,6-bisphosphatase, active site;IPR028343:Fructose-1,6-bisphosphatase;IPR033391:Fructose-1-6-bisphosphatase class I, N-terminal;IPR044015:Fructose-1-6-bisphosphatase class 1, C-terminal;	biological_process:GO:0005975:carbohydrate metabolic process|molecular_function:GO:0016791:phosphatase activity;biological_process:GO:0005975:carbohydrate metabolic process|molecular_function:GO:0042578:phosphoric ester hydrolase activity;molecular_function:GO:0042132:fructose 1,6-bisphosphate 1-phosphatase activity;		K03841:473:FBP, fbp: fructose-1,6-bisphosphatase I [EC:3.1.3.11]		Fructose-bisphosphatase	1.2156	0.598628		fbp	Fructose-1,6-bisphosphatase, isoform F	3.1.3.11;2.3.1.225;3.1.3.46	GO:0051289;GO:0006002;GO:0005986;GO:0046580;GO:0030018;GO:0071286;GO:0016311;GO:0048029;GO:0071391;GO:0016208;GO:0045820;GO:0030388;GO:0006487;GO:0006094;GO:0042149;GO:0004331;GO:0030054;GO:0035690;GO:0042132;GO:0003830;GO:0070062;GO:0030308;GO:0015979;GO:0005975;GO:0005634;GO:0009737;GO:0019563;GO:0032869;GO:0005829;GO:0042597;GO:0009750;GO:0009749;GO:0006000;GO:0042802;GO:0006111;GO:0072593;GO:…	Phosphoprotein;Calcium;Disease mutation;Carbohydrate metabolism;Magnesium;Gluconeogenesis;Acetylation;Hydrolase;Cell junction	Carbohydrate biosynthesis	GO:0040007;GO:0016791;GO:0009056;GO:0015979;GO:0005975;GO:0006461;GO:0005623;GO:0006950;GO:0005634;GO:0005576;GO:0005829;GO:0043226		-	-	0		ANCCAN_20935	1.7e-179	73.1	335	-	-	-	maker-ANCCEYDFT_Contig171-pred_gff_snap-gene-1.7-mRNA-1	1.4e-180	73.4	335	-
-	ACEY_13987-1	Moe: Moesin/ezrin/radixin homolog 1	-	-	592	Y		5	4	4.5	0	6	4	5	0		IPR000299:FERM domain;IPR000798:Ezrin/radixin/moesin-like;IPR008954:Moesin tail domain superfamily;IPR011174:Ezrin/radixin/moesin;IPR011259:Ezrin/radixin/moesin, C-terminal;IPR011993:PH-like domain superfamily;IPR014352:FERM/acyl-CoA-binding protein superfamily;IPR018979:FERM, N-terminal;IPR018980:FERM, C-terminal PH-like domain;IPR019747:FERM conserved site;IPR019748:FERM central domain;IPR01974…	molecular_function:GO:0003779:actin binding;cellular_component:GO:0005856:cytoskeleton;molecular_function:GO:0008092:cytoskeletal protein binding;		K05762:402:RDX: radixin		Moesin/ezrin/radixin homolog 1	2.09833	0.868354		Moe	Moesin/ezrin/radixin homolog 1	2.7.10.1	GO:0005913;GO:0007314;GO:0005829;GO:0042524;GO:0030866;GO:0030863;GO:0043234;GO:0022612;GO:0030864;GO:0008092;GO:0035088;GO:0031982;GO:0045807;GO:0032532;GO:0051117;GO:0050839;GO:0016057;GO:0008156;GO:1900087;GO:0044548;GO:0045433;GO:0051496;GO:0061028;GO:0005768;GO:0072091;GO:0032487;GO:0007010;GO:0030315;GO:0005737;GO:0007315;GO:0005856;GO:0051018;GO:0007016;GO:0071803;GO:0008017;GO:0072697;GO:…	Cell projection;Actin-binding;Acetylation;Coiled coil;Ubl conjugation;S-nitrosylation;Deafness;Non-syndromic deafness;Cell junction;Cytoskeleton;Actin capping;Neurogenesis;Cytoplasm;Phosphoprotein;Disease mutation;Membrane;Tumor suppressor;Cell membrane	-	GO:0021700;GO:0051276;GO:0005615;GO:0005886;GO:0048870;GO:0007049;GO:0009790;GO:0007034;GO:0007059;GO:0048646;GO:0000003;GO:0040011;GO:0007010;GO:0005768;GO:0008289;GO:0040007;GO:0008092;GO:0005623;GO:0022607;GO:0005829;GO:0034330;GO:0007009;GO:0006461;GO:0005634;GO:0043226;GO:0005856;GO:0005737;GO:0005929;GO:0007155;GO:0005576;GO:0005730;GO:0005815;GO:0030154;GO:0048856;GO:0016192;GO:0002376;GO:…		-	-	0		ANCCAN_03509	2.3e-159	100	226	Y	-	-	maker-ANCCEYDFT_Contig622-augustus-gene-0.27-mRNA-1	7.1e-142	94.9	217	Y
-	ACEY_12029-1	-	Y	-	762	-		5	4	4.5	0	5	5	5	0		-	-		-		-	-	-		-	-	-	GO:0016021	Membrane;Transmembrane;Transmembrane helix	-	-		Y	0.531	1		ANCCAN_20430	3.1e-37	47.4	156	-	-	-	maker-ANCCEYDFT_Contig3307-pred_gff_fgenesh-mRNA-0.0-mRNA-1	2.4e-52	73.2	272	Y
-	ACEY_12725-1	Acey_s0224.g2710	Y	Y	212	Y		5	4	4.5	0	6	4	5	0		IPR001283:Cysteine-rich secretory protein-related;IPR014044:CAP domain;IPR035940:CAP superfamily;	-		-		SCP domain-containing protein	0.656111	0.252774		Acey_s0224.g2710	-	-	-	Signal	-	-		Y	0.786	0		ANCCAN_30548	1.4e-82	68.2	170	Y	-	-	maker-ANCCEYDFT_Contig581-pred_gff_snap-mRNA-0.17-mRNA-1	1.5e-67	99	100	Y
-	ACEY_10249-1	CBG10419: ShTK domain protein	Y	-	406	Y		5	3	4	0	6	4	5	0		IPR003582:ShKT domain;	-		-		-	-	-		CBG10419	ShTK domain protein	-	GO:0016021	Signal	-	-		Y	0.716	0		ANCCAN_14412	8.7e-94	65.2	233	-	-	-	maker-ANCCEYDFT_Contig334-pred_gff_fgenesh-gene-2.3-mRNA-1	4.9e-166	100	235	Y
-	ACEY_13354-1	Acey_s0256.g347: SCP-like protein	Y	Y	439	Y		5	3	4	0	5	3	4	0		IPR001283:Cysteine-rich secretory protein-related;IPR014044:CAP domain;IPR035940:CAP superfamily;	-		-		SCP domain-containing protein	0.903493	0.462443		Acey_s0256.g347	SCP-like protein	-	-	Signal	-	-		Y	0.849	1		ANCCAN_06778	1.4e-267	90	379	Y	-	-	maker-ANCCEYDFT_Contig365-augustus-gene-1.46-mRNA-1	2.2e-266	96.9	358	Y
-	ACEY_09914-2	cb: Peptidase C1A domain containing protein	Y	-	372	Y		5	3	4	0	5	3	4	0		IPR000169:Cysteine peptidase, cysteine active site;IPR000668:Peptidase C1A, papain C-terminal;IPR025660:Cysteine peptidase, histidine active site;IPR038765:Papain-like cysteine peptidase superfamily;	biological_process:GO:0006508:proteolysis|molecular_function:GO:0008234:cysteine-type peptidase activity;		K01363:222:CTSB: cathepsin B [EC:3.4.22.1]		Papain family cysteine protease	1.11461	0.556895		cb	Peptidase C1A domain containing protein	3.4.22.-;3.4.22.1	GO:0030574;GO:0046718;GO:0051603;GO:0031101;GO:0097067;GO:0030855;GO:0016651;GO:0050790;GO:0005615;GO:0005773;GO:0008234;GO:0005764;GO:0004197;GO:0046697;GO:0048471	Hydrolase;Glycoprotein;Protease;Zymogen;Thiol protease;Signal	-	GO:0005764;GO:0005615;GO:0008233;GO:0009056		Y	0.468	1		ANCCAN_08064	1.7e-141	59.9	357	-	-	-	maker-ANCCEYDFT_Contig327-pred_gff_snap-gene-1.21-mRNA-1	8.2e-131	53.9	336	-
-	ACEY_00577-1	ade2: AMPSase	-	-	433	Y		5	3	4	0	5	3	4	0		IPR001114:Adenylosuccinate synthetase;IPR018220:Adenylosuccinate synthase, GTP-binding site;IPR027417:P-loop containing nucleoside triphosphate hydrolase;IPR033128:Adenylosuccinate synthase, active site;IPR042109:Adenylosuccinate synthetase, domain 1;IPR042110:Adenylosuccinate synthetase, domain 2;IPR042111:Adenylosuccinate synthetase, domain 3;	molecular_function:GO:0004019:adenylosuccinate synthase activity|molecular_function:GO:0005525:GTP binding|biological_process:GO:0006164:purine nucleotide biosynthetic process;molecular_function:GO:0005525:GTP binding;		K01939:548:purA, ADSS: adenylosuccinate synthase [EC:6.3.4.4]		Adenylosuccinate synthetase	0.955521	0.486626		ade2	AMPSase	6.3.4.4	GO:0042594;GO:0005829;GO:0061483;GO:0016043;GO:0003688;GO:0009168;GO:0006167;GO:0005634;GO:0005737;GO:0006531;GO:0022008;GO:0005525;GO:0048741;GO:0042301;GO:0014850;GO:0046872;GO:0046084;GO:0044208;GO:0071257;GO:0060359;GO:0071585;GO:0046086;GO:0070062;GO:0004019;GO:0035690;GO:0006164;GO:0071276;GO:0006106;GO:0000287;GO:0014074;GO:0002376;GO:0046040;GO:0046938	Nucleotide-binding;Metal-binding;Cytoplasm;GTP-binding;Purine biosynthesis;Magnesium;Ligase	Purine metabolism	GO:0016874;GO:0009058;GO:0034641;GO:0044281;GO:0043167;GO:0005634;GO:0005737;GO:0005829		-	-	0		ANCCAN_00834	0	99.1	433	Y	-	-	maker-ANCCEYDFT_Contig13-augustus-gene-0.27-mRNA-1	0	94.5	458	Y
-	ACEY_02239-1	Acey_s0010.g1048: G2/M-phase specific E3 ubiquitin ligase	-	-	751	Y		5	3	4	0	5	3	4	0		-	-		-		-	-	-		Acey_s0010.g1048	G2/M-phase specific E3 ubiquitin ligase	-	GO:0016021;GO:0016874;GO:0008270	Transmembrane;Coiled coil;Membrane;Transmembrane helix;Zinc-finger	-	GO:0016874;GO:0043167		-	-	4		ANCCAN_06576	2.5e-136	61.9	362	Y	-	-	maker-ANCCEYDFT_Contig84-augustus-gene-6.27-mRNA-1	1.8e-54	97.9	95	Y
-	ACEY_13142-1	tgr: Thioredoxin reductase 1, cytoplasmic	-	-	680	Y		5	2	3.5	0	5	2	3.5	0		IPR004099:Pyridine nucleotide-disulphide oxidoreductase, dimerisation domain;IPR006338:Thioredoxin/glutathione reductase selenoprotein;IPR012999:Pyridine nucleotide-disulphide oxidoreductase, class I, active site;IPR016156:FAD/NAD-linked reductase, dimerisation domain superfamily;IPR023753:FAD/NAD(P)-binding domain;IPR036188:FAD/NAD(P)-binding domain superfamily;	molecular_function:GO:0004791:thioredoxin-disulfide reductase activity;molecular_function:GO:0016491:oxidoreductase activity;molecular_function:GO:0016491:oxidoreductase activity|molecular_function:GO:0050660:flavin adenine dinucleotide binding;molecular_function:GO:0016668:oxidoreductase activity, acting on a sulfur group of donors, NAD(P) as acceptor;biological_process:GO:0045454:cell redox hom…		K22182:684:TXNRD: thioredoxin reductase (NADPH) [EC:1.8.1.9]		Thioredoxin reductase 1 (inferred by orthology to a C. elegans protein)	1.45344	0.688089		tgr	Thioredoxin reductase 1, cytoplasmic	1.6.4.5;1.8.1.9;1.8.1.7;1.6.4.2	GO:0015949;GO:0004672;GO:0098626;GO:0098869;GO:0000302;GO:0030097;GO:0042395;GO:0007369;GO:0070995;GO:0042191;GO:0007283;GO:0016174;GO:0071280;GO:0001890;GO:0030424;GO:0005829;GO:0070062;GO:0045340;GO:0015035;GO:0007275;GO:0006749;GO:0005623;GO:0001887;GO:0051262;GO:0042493;GO:0010269;GO:0007507;GO:0004362;GO:0071455;GO:0042537;GO:0050660;GO:0008283;GO:0043025;GO:0001707;GO:0030154;GO:0098625;GO:…	Selenocysteine;Endoplasmic reticulum;Developmental protein;Cytoplasm;Spermatogenesis;Oxidoreductase;Flavoprotein;Phosphoprotein;Selenium;Disulfide bond;Differentiation;FAD;NADP;Transit peptide;Redox-active center;Microsome	-	GO:0048646;GO:0005634;GO:0005739;GO:0016491;GO:0043226;GO:0008283;GO:0042592;GO:0005623;GO:0005576;GO:0005829;GO:0009790		-	-	0		ANCCAN_03664	0	95.6	617	Y	-	-	maker-ANCCEYDFT_Contig753-pred_gff_fgenesh-gene-0.4-mRNA-1	0	100	617	Y
-	ACEY_16507-1	CBG16650: Deoxyribonuclease II	-	-	467	Y		5	0	2.5	0	7	0	3.5	0		IPR004947:Deoxyribonuclease II;	molecular_function:GO:0004531:deoxyribonuclease II activity|biological_process:GO:0006259:DNA metabolic process;		K01158:226:DNASE2: deoxyribonuclease II [EC:3.1.22.1]		Deoxyribonuclease II	1.26381	0.617761		CBG16650	Deoxyribonuclease II	3.1.-.-	GO:0004531;GO:0006309;GO:0005622	Glycoprotein;Signal	-	GO:0008219;GO:0034655;GO:0004518		-	-	0		ANCCAN_24471	4.9e-227	85.1	343	Y	-	-	maker-ANCCEYDFT_Contig88-pred_gff_snap-gene-1.15-mRNA-1	5.6e-178	73.7	331	-
-	ACEY_04573-1	-	Y	-	2162	Y		5	0	2.5	0	6	0	3	0		-	-		-		-	-	-		-	-	-	-	Signal	-	-		Y	0.839	0		ANCCAN_25080	0	69.1	1452	Y	-	-	maker-ANCCEYDFT_Contig110-pred_gff_fgenesh-gene-0.6-mRNA-1	0	74.9	2282	Y
-	ACEY_15954-1	IPR035109:Ancylostoma-associated secreted protein related	Y	-	145	Y		5	0	2.5	0	6	0	3	0		IPR035109:Ancylostoma-associated secreted protein related;	-		-		-	-	-		-	-	-	GO:0004672	Signal	-	GO:0016301		Y	0.787	0		ANCCAN_01862	1.5e-41	49	147	-	-	-	maker-ANCCEYDFT_Contig437-pred_gff_snap-gene-0.24-mRNA-1	5e-102	100	136	Y
-	ACEY_00191-1	GOT2: Aspartate aminotransferase, mitochondrial	-	-	431	Y		5	0	2.5	0	6	0	3	0		IPR000796:Aspartate/other aminotransferase;IPR004838:Aminotransferases, class-I, pyridoxal-phosphate-binding site;IPR004839:Aminotransferase, class I/classII;IPR015421:Pyridoxal phosphate-dependent transferase, major domain;IPR015422:Pyridoxal phosphate-dependent transferase, small domain;IPR015424:Pyridoxal phosphate-dependent transferase;	molecular_function:GO:0003824:catalytic activity;molecular_function:GO:0003824:catalytic activity|biological_process:GO:0009058:biosynthetic process|molecular_function:GO:0030170:pyridoxal phosphate binding;biological_process:GO:0006520:cellular amino acid metabolic process|molecular_function:GO:0008483:transaminase activity;biological_process:GO:0009058:biosynthetic process|molecular_function:GO…		K14455:623:GOT2: aspartate aminotransferase, mitochondrial [EC:2.6.1.1]		Aspartate aminotransferase	1.04076	0.524966		GOT2	Aspartate aminotransferase, mitochondrial	2.6.1.7;2.6.1.1	GO:0045471;GO:0006536;GO:0007416;GO:0009058;GO:0019470;GO:0008483;GO:0070062;GO:0008652;GO:0006532;GO:0042803;GO:0080130;GO:0045213;GO:0043209;GO:0001302;GO:0019551;GO:0006094;GO:0005759;GO:0001300;GO:0016212;GO:0005543;GO:0043234;GO:0006520;GO:0005811;GO:0016597;GO:0005886;GO:0006533;GO:0006531;GO:0005739;GO:0009986;GO:0006107;GO:0043204;GO:0019266;GO:0030170;GO:0019550;GO:0004069;GO:0044822;GO:…	Transferase;Lipid transport;Transit peptide;Phosphoprotein;Nitration;Aminotransferase;Mitochondrion;Acetylation;Pyridoxal phosphate;Cell membrane;Transport;Membrane	-	GO:0003723;GO:0009056;GO:0006810;GO:0043167;GO:0005623;GO:0005739;GO:0043234;GO:0006520;GO:0005975;GO:0005811;GO:0005886;GO:0005576;GO:0008289;GO:0007568;GO:0009058;GO:0043226;GO:0044281		-	-	0		ANCCAN_13530	1.7e-271	74.9	522	Y	-	-	maker-ANCCEYDFT_Contig55-pred_gff_fgenesh-gene-2.0-mRNA-1	2e-295	100	392	Y
-	ACEY_03760-1	lgmn: Legumain	Y	-	444	Y		5	0	2.5	0	6	0	3	0		IPR001096:Peptidase C13, legumain;IPR043577:Asparaginyl endopeptidase;	molecular_function:GO:0004197:cysteine-type endopeptidase activity|biological_process:GO:0051603:proteolysis involved in cellular protein catabolic process;biological_process:GO:0006508:proteolysis|molecular_function:GO:0008233:peptidase activity;		K01369:409:LGMN: legumain [EC:3.4.22.34]		Legumain	2.19374	0.887293		lgmn	Legumain	3.4.22.-;3.4.22.34	GO:0012501;GO:0010447;GO:0051603;GO:0003014;GO:0005770;GO:0032801;GO:0005773;GO:0006624;GO:0042359;GO:0009505;GO:0040015;GO:0005764;GO:0019886;GO:0042246;GO:0043524;GO:0004197;GO:0070062;GO:0008234;GO:0045177;GO:1901185;GO:0008233;GO:0006508;GO:0002224;GO:0043202;GO:0010214;GO:0000326;GO:0031103	Vacuole;Cell wall;Signal;Lysosome;Zymogen;Glycoprotein;Thiol protease;Protease;Hydrolase;Disulfide bond	-	GO:0005773;GO:0051604;GO:0040007;GO:0007165;GO:0005768;GO:0005764;GO:0009056;GO:0043226;GO:0005576;GO:0008233;GO:0005623;GO:0030154;GO:0048856;GO:0008219		Y	0.833	0		ANCCAN_04159	1.2e-154	97.2	214	Y	-	-	maker-ANCCEYDFT_Contig34-pred_gff_snap-gene-7.24-mRNA-1	0	99.8	444	Y
-	ACEY_10061-1	spna2: Spectrin alpha chain	-	-	2498	Y		5	0	2.5	0	6	0	3	0		IPR001452:SH3 domain;IPR002017:Spectrin repeat;IPR002048:EF-hand domain;IPR011992:EF-hand domain pair;IPR014837:EF-hand, Ca insensitive;IPR018159:Spectrin/alpha-actinin;IPR018247:EF-Hand 1, calcium-binding site;IPR035825:Alpha Spectrin, SH3 domain;IPR036028:SH3-like domain superfamily;	molecular_function:GO:0005509:calcium ion binding;molecular_function:GO:0005515:protein binding;		K06114:3489:SPTA: spectrin alpha		Spectrin alpha chain	1.82959	0.804298		spna2	Spectrin alpha chain	3.1.3.48	GO:0010172;GO:0002168;GO:0016199;GO:0007293;GO:0030727;GO:0042062;GO:0016973;GO:0060429;GO:0004725;GO:0007417;GO:0043209;GO:0007294;GO:0008360;GO:0045169;GO:0043231;GO:0017176;GO:0016328;GO:0005509;GO:0050807;GO:0008534;GO:0003779;GO:0006888;GO:0005886;GO:0032403;GO:0007308;GO:0033270;GO:0030507;GO:0005811;GO:0006779;GO:0033268;GO:0046982;GO:0005916;GO:0005516;GO:0005938;GO:0070062;GO:0007026;GO:…	Phosphoprotein;Cytoskeleton;Actin capping;Repeat;Golgi apparatus;Cytoplasm;Actin-binding;Metal-binding;Acetylation;Coiled coil;SH3 domain;Calmodulin-binding;Calcium;Cell shape;Epilepsy;Mental retardation;Disease mutation	-	GO:0043226;GO:0021700;GO:0008283;GO:0007155;GO:0006259;GO:0005576;GO:0005737;GO:0005811;GO:0016829;GO:0005635;GO:0005886;GO:0043167;GO:0048856;GO:0022607;GO:0007010;GO:0000902;GO:0006461;GO:0005856;GO:0006950;GO:0061024;GO:0007267;GO:0007009;GO:0006913;GO:0030154;GO:0040007;GO:0040011;GO:0005794;GO:0004518;GO:0008092;GO:0000003;GO:0048646;GO:0016798		-	-	0		ANCCAN_22652	0	98	1312	Y	-	-	maker-ANCCEYDFT_Contig5-pred_gff_snap-gene-6.24-mRNA-1	0	98.3	2420	Y
-	ACEY_09806-1	asp5: Secreted protein 5	Y	Y	481	Y		5	0	2.5	0	5	0	2.5	0		IPR001283:Cysteine-rich secretory protein-related;IPR014044:CAP domain;IPR018244:Allergen V5/Tpx-1-related, conserved site;IPR035940:CAP superfamily;	cellular_component:GO:0005576:extracellular region;		-		SCP domain-containing protein	0.826171	0.425409		asp5	Secreted protein 5	-	GO:0005576	Signal	-	GO:0005576		Y	0.92	0		ANCCAN_04745	2.1e-273	84.4	422	Y	-	-	maker-ANCCEYDFT_Contig103-pred_gff_fgenesh-gene-2.1-mRNA-1	2.3e-266	84.3	428	Y
-	ACEY_13789-1	erp44: Endoplasmic reticulum resident protein 44	-	-	387	Y		5	0	2.5	0	5	0	2.5	0		IPR013766:Thioredoxin domain;IPR036249:Thioredoxin-like superfamily;	-		K17264:336:ERP44, TXNDC4: endoplasmic reticulum resident protein 44		Endoplasmic reticulum resident protein 44	1.08865	0.545808		erp44	Endoplasmic reticulum resident protein 44	5.3.4.1	GO:0009100;GO:0012505;GO:0007507;GO:0016462;GO:0005741;GO:0006457;GO:0010882;GO:0005783;GO:0005623;GO:0005793;GO:0006986;GO:0003756;GO:0009986;GO:0005788;GO:0034976;GO:0070062;GO:0045454;GO:0005789;GO:0006626;GO:0016853	Signal;Glycoprotein;Isomerase	-	GO:0005576;GO:0048856;GO:0042592;GO:0016853;GO:0006950;GO:0006457;GO:0005783;GO:0005623;GO:0003013		-	-	0		ANCCAN_05098	3.6e-268	90.7	387	Y	-	-	maker-ANCCEYDFT_Contig70-pred_gff_snap-gene-2.4-mRNA-1	2.3e-231	83.3	395	Y
-	ACEY_15911-1	Dut: Deoxyuridine 5'-triphosphate nucleotidohydrolase	-	-	193	Y		5	0	2.5	0	5	0	2.5	0		IPR008181:Deoxyuridine triphosphate nucleotidohydrolase;IPR029054:dUTPase-like;IPR033704:dUTPase, trimeric;IPR036157:dUTPase-like superfamily;	molecular_function:GO:0000287:magnesium ion binding|molecular_function:GO:0004170:dUTP diphosphatase activity|biological_process:GO:0006226:dUMP biosynthetic process|biological_process:GO:0046081:dUTP catabolic process;		K01520:198:dut, DUT: dUTP pyrophosphatase [EC:3.6.1.23]		Deoxyuridine 5'-triphosphate nucleotidohydrolase	0.994741	0.504464		Dut	Deoxyuridine 5'-triphosphate nucleotidohydrolase	3.6.1.23	GO:0042975;GO:0032556;GO:0000287;GO:0005829;GO:0044822;GO:0046134;GO:0005737;GO:0046080;GO:0070062;GO:0035870;GO:0046081;GO:0035863;GO:0043497;GO:0006226;GO:0001889;GO:0005634;GO:0019233;GO:0030547;GO:0004170;GO:0005654;GO:0014070;GO:0070207;GO:0005739	Nucleus;Nucleotide metabolism;Cytoplasm;Transit peptide;Hydrolase;Metal-binding;Magnesium;Phosphoprotein	Pyrimidine metabolism	GO:0005634;GO:0043167;GO:0044281;GO:0043226;GO:0009058;GO:0005739;GO:0034655;GO:0034641;GO:0005654;GO:0048856;GO:0005576;GO:0005737;GO:0003723;GO:0006461;GO:0005829		-	-	0		ANCCAN_18705	6.3e-88	87.6	153	Y	-	-	maker-ANCCEYDFT_Contig473-augustus-gene-1.35-mRNA-1	3.9e-97	93.4	152	Y
-	ACEY_12234-1	SOD: Superoxide dismutase [Cu-Zn]	-	-	180	Y		4	6	5	0	4	9	6.5	0		IPR001424:Superoxide dismutase, copper/zinc binding domain;IPR018152:Superoxide dismutase, copper/zinc, binding site;IPR024134:Superoxide dismutase (Cu/Zn) / superoxide dismutase copper chaperone;IPR036423:Superoxide dismutase-like, copper/zinc binding domain superfamily;	biological_process:GO:0006801:superoxide metabolic process|molecular_function:GO:0046872:metal ion binding;		K04565:238:SOD1: superoxide dismutase, Cu-Zn family [EC:1.15.1.1]		Superoxide dismutase [Cu-Zn]	1.09422	0.548198		SOD	Superoxide dismutase [Cu-Zn]	1.15.1.1	GO:0032930;GO:0060378;GO:0002262;GO:0006882;GO:0005737;GO:0043524;GO:0005777;GO:0031667;GO:1904115;GO:0001975;GO:0051881;GO:0001320;GO:0031410;GO:0001895;GO:0045859;GO:0060047;GO:0000187;GO:0046872;GO:1901856;GO:0000302;GO:0043234;GO:0001306;GO:0000303;GO:0007568;GO:0070062;GO:0007569;GO:0005623;GO:0031045;GO:0044419;GO:0008090;GO:0035865;GO:1902177;GO:0007605;GO:0040028;GO:0046688;GO:0048538;GO:…	Zinc;Disease mutation;Antioxidant;Palmitate;Lipoprotein;Amyotrophic lateral sclerosis;Oxidoreductase;Isopeptide bond;Metal-binding;Nucleus;Ubl conjugation;Acetylation;Neurodegeneration;Copper;Cytoplasm;Disulfide bond;Phosphoprotein	-	GO:0002376;GO:0009790;GO:0005623;GO:0007568;GO:0007009;GO:0048856;GO:0042592;GO:0005777;GO:0006950;GO:0005737;GO:0040007;GO:0005829;GO:0000003;GO:0050877;GO:0043226;GO:0034655;GO:0016491;GO:0005576;GO:0005615;GO:0030154;GO:0005739;GO:0006790;GO:0005634;GO:0003013;GO:0019899;GO:0030705;GO:0043167;GO:0007010;GO:0008219;GO:0005764;GO:0000902;GO:0071554		-	-	0		ANCCAN_24483	1.1e-126	95	180	Y	-	-	maker-ANCCEYDFT_Contig236-pred_gff_fgenesh-gene-0.3-mRNA-1	7.3e-134	100	180	Y
-	ACEY_11785-1	SCP domain-containing protein	Y	Y	420	Y		4	7	5.5	0	15	21	18	0		IPR001283:Cysteine-rich secretory protein-related;IPR014044:CAP domain;IPR035940:CAP superfamily;	-		-		SCP domain-containing protein	0.943356	0.481025		-	SCP-like protein	-	GO:0016021	Signal	-	-		Y	0.88	1		ANCCAN_10405	4.6e-240	78.5	409	-	-	-	maker-ANCCEYDFT_Contig1978-pred_gff_snap-gene-0.1-mRNA-1	6.6e-200	64.6	435	-
-	ACEY_04804-1	Acey_s0030.g2183	Y	Y	235	Y		4	3	3.5	0	17	14	15.5	0		IPR014044:CAP domain;IPR035940:CAP superfamily;	-		-		SCP domain-containing protein	1.1866	0.586871		Acey_s0030.g2183	-	-	GO:0016021	Signal	-	-		Y	0.903	0		ANCCAN_17788	3.1e-73	63.4	153	-	-	-	maker-ANCCEYDFT_Contig169-pred_gff_snap-gene-4.11-mRNA-1	3.3e-31	36.6	205	-
-	ACEY_16226-1	IPR035940:CAP superfamily	-	-	105	Y		4	4	4	0	13	14	13.5	0		IPR035940:CAP superfamily;	-		-		-	-	-		-	-	-	-	Signal	-	-		-	-	0		ANCCAN_17788	2.9e-42	73.8	80	-	-	-	maker-ANCCEYDFT_Contig169-pred_gff_snap-gene-3.11-mRNA-1	8.7e-14	41.8	79	-
-	ACEY_11784-1	ANCCEY_02441: SCP-like protein	Y	Y	433	Y		4	10	7	0	9	17	13	0		IPR001283:Cysteine-rich secretory protein-related;IPR014044:CAP domain;IPR035940:CAP superfamily;	-		-		SCP domain-containing protein	0.860605	0.442064		ANCCEY_02441	SCP-like protein	-	GO:0016021	Transmembrane;Transmembrane helix;Signal;Membrane	-	-		Y	0.807	1		ANCCAN_10406	1.6e-240	78.6	398	Y	-	-	maker-ANCCEYDFT_Contig1978-pred_gff_snap-gene-0.1-mRNA-1	1.1e-155	52.6	439	-
-	ACEY_13341-1	ttl1: Transthyretin domain containing protein	Y	-	143	Y		4	7	5.5	0	7	17	12	0		IPR001534:Transthyretin-like;IPR038479:Transthyretin-like superfamily;	cellular_component:GO:0009986:cell surface;		-		Transthyretin-like protein 46	1.32422	0.64102		ttl1	Transthyretin domain containing protein	-	GO:0005615;GO:0006811	Signal	-	GO:0005615		Y	0.944	1		ANCCAN_11617	9.7e-79	77.6	143	Y	-	-	maker-ANCCEYDFT_Contig145-pred_gff_fgenesh-mRNA-4.1-mRNA-1	2.1e-65	83.6	116	Y
-	ACEY_09608-1	APc4: Trypsin Inhibitor like cysteine rich domain protein	Y	-	96	Y		4	6	5	0	11	13	12	0		IPR002919:Trypsin Inhibitor-like, cysteine rich domain;IPR036084:Serine protease inhibitor-like superfamily;	-		-		Trypsin Inhibitor like cysteine rich domain protein	1.11719	0.55799		APc4	Trypsin Inhibitor like cysteine rich domain protein	-	GO:0008233	Signal;Protease	-	GO:0008233		Y	0.876	0		ANCCAN_22575	4.7e-22	52	75	-	-	-	maker-ANCCEYDFT_Contig181-pred_gff_snap-gene-1.8-mRNA-1	2.2e-72	100	96	Y
-	ACEY_09599-1	AceAP-1: Anticoagulant peptide 4	Y	-	97	Y		4	5	4.5	0	12	12	12	0	5	IPR002919:Trypsin Inhibitor-like, cysteine rich domain;IPR036084:Serine protease inhibitor-like superfamily;	-		-		Trypsin Inhibitor like cysteine rich domain protein	0.945549	0.482037		AceAP-1	Anticoagulant peptide 4	-	-	Signal	-	-		Y	0.927	0		ANCCAN_28782	3.3e-31	62.9	70	-	-	-	maker-ANCCEYDFT_Contig181-pred_gff_snap-gene-1.1-mRNA-1	4e-33	58	81	-
-	ACEY_15820-1	nbcys: Cystatin	-	-	287	Y		4	6	5	0	6	17	11.5	0		IPR000010:Cystatin domain;	molecular_function:GO:0004869:cysteine-type endopeptidase inhibitor activity;		-		-	-	-		nbcys	Cystatin	-	GO:0004869;GO:0008233	Signal;Protease inhibitor;Thiol protease inhibitor	-	GO:0030234		-	-	1		ANCCAN_00882	4.6e-82	81.1	143	Y	-	-	maker-ANCCEYDFT_Contig409-pred_gff_snap-gene-1.11-mRNA-1	6.3e-101	100	143	Y
-	ACEY_18238-1	AceAP-1: Anticoagulant peptide-1	Y	-	102	Y		4	5	4.5	0	10	13	11.5	0		IPR036084:Serine protease inhibitor-like superfamily;	-		-		Nematode anticoagulant protein 7	2.78904	0.960458		AceAP-1	Anticoagulant peptide-1	-	-	Signal	-	-		Y	0.812	0		ANCCAN_14975	4e-46	74.4	86	Y	-	-	maker-ANCCEYDFT_Contig181-pred_gff_snap-gene-1.8-mRNA-1	7.2e-32	55	100	-
-	ACEY_02008-1	NTR domain-containing protein	Y	-	151	Y		4	5	4.5	0	10	12	11	0		IPR001134:Netrin domain;IPR001820:Protease inhibitor I35 (TIMP);IPR008993:Tissue inhibitor of metalloproteinases-like, OB-fold;	molecular_function:GO:0005515:protein binding;molecular_function:GO:0008191:metalloendopeptidase inhibitor activity;		-		NTR domain-containing protein	1.37139	0.658626		-	-	-	GO:0005576;GO:0008191	Disulfide bond;Secreted	-	GO:0005576;GO:0030234		Y	0.936	0		ANCCAN_10660	4.4e-42	51.4	140	Y	-	-	maker-ANCCEYDFT_Contig162-pred_gff_snap-gene-1.21-mRNA-1	5.8e-110	100	151	Y
-	ACEY_09607-1	APc4: Anticoagulant peptide-1	Y	-	190	Y		4	7	5.5	0	7	14	10.5	0		IPR002919:Trypsin Inhibitor-like, cysteine rich domain;IPR036084:Serine protease inhibitor-like superfamily;	-		-		Trypsin Inhibitor like cysteine rich domain protein	1.28045	0.624247		APc4	Anticoagulant peptide-1	-	-	Signal	-	-		Y	0.829	0		ANCCAN_22575	8.9e-46	48.2	166	-	-	-	maker-ANCCEYDFT_Contig181-pred_gff_snap-gene-1.14-mRNA-1	5.1e-122	100	162	Y
-	ACEY_09609-1	APc4: Trypsin Inhibitor like cysteine rich domain protein	Y	-	96	Y		4	5	4.5	0	8	12	10	0		IPR002919:Trypsin Inhibitor-like, cysteine rich domain;IPR036084:Serine protease inhibitor-like superfamily;	-		-		Trypsin Inhibitor like cysteine rich domain protein	1.22267	0.601463		APc4	Trypsin Inhibitor like cysteine rich domain protein	-	GO:0008233	Signal;Protease;Hydrolase	-	GO:0008233		Y	0.918	0		ANCCAN_28782	3.4e-23	50.6	77	-	-	-	maker-ANCCEYDFT_Contig181-augustus-gene-2.15-mRNA-1	6.7e-67	100	88	Y
-	ACEY_05981-1	Acey_s0043.g842	Y	-	149	Y		4	5	4.5	0	7	10	8.5	0		IPR035109:Ancylostoma-associated secreted protein related;	-		K17083:24:FERMT2, KIND2: kindlin 2		-	-	-		Acey_s0043.g842	-	-	-	Signal	-	-		Y	0.882	0		-	-	-	-	-	-	-	maker-ANCCEYDFT_Contig1291-pred_gff_fgenesh-gene-0.0-mRNA-1	1.4e-62	100	88	Y
-	ACEY_13895-2	Bm4711: Bm4711	Y	-	174	Y		4	6	5	0	6	10	8	0		IPR001534:Transthyretin-like;IPR038479:Transthyretin-like superfamily;	cellular_component:GO:0009986:cell surface;		-		Transthyretin domain containing protein	2.30442	0.906767		Bm4711	Bm4711	-	GO:0005615;GO:0006811;GO:0008430	Signal	-	GO:0005615		Y	0.922	0		ANCCAN_10861	5.4e-96	93.9	148	-	-	-	maker-ANCCEYDFT_Contig43-pred_gff_fgenesh-gene-2.0-mRNA-1	1.3e-101	100	142	-
-	ACEY_02062-1	IPR008993:Tissue inhibitor of metalloproteinases-like, OB-fold	Y	-	148	Y		4	4	4	0	9	7	8	0		IPR008993:Tissue inhibitor of metalloproteinases-like, OB-fold;	-		-		-	-	-		-	-	-	-	-	-	-		Y	0.879	0		-	-	-	-	-	-	-	maker-ANCCEYDFT_Contig116-pred_gff_snap-gene-3.3-mRNA-1	4.3e-49	100	73	Y
-	ACEY_14753-1	NECAME_07497: SCP-like protein	Y	Y	236	Y		4	8	6	0	5	10	7.5	0		IPR014044:CAP domain;IPR035940:CAP superfamily;	-		-		SCP domain-containing protein	1.15492	0.573819		NECAME_07497	SCP-like protein	-	-	Signal	-	-		Y	0.849	0		ANCCAN_19759	2.6e-128	70.6	235	Y	-	-	maker-ANCCEYDFT_Contig574-pred_gff_snap-mRNA-0.14-mRNA-1	3.3e-113	70.4	216	-
-	ACEY_11388-1	aip1: Actin-interacting protein 1	-	-	657	Y		4	9	6.5	0	4	9	6.5	0		IPR001680:WD40 repeat;IPR015943:WD40/YVTN repeat-like-containing domain superfamily;IPR019775:WD40 repeat, conserved site;IPR020472:G-protein beta WD-40 repeat;IPR036322:WD40-repeat-containing domain superfamily;	molecular_function:GO:0005515:protein binding;		K24736:622:WDR1, AIP1: WD repeat-containing protein 1 (actin-interacting protein 1)		Actin-interacting protein 1	2.09652	0.867975		aip1	Actin-interacting protein 1	-	GO:0005634;GO:0002576;GO:0043209;GO:0003779;GO:0035317;GO:0048713;GO:0042995;GO:0032466;GO:0030016;GO:0034316;GO:0030834;GO:0002102;GO:0003743;GO:0030479;GO:0045214;GO:0030836;GO:0001736;GO:0030240;GO:0040011;GO:0030043;GO:0007298;GO:0030042;GO:0016528;GO:0030054;GO:0030837;GO:0070062;GO:0030833;GO:0006909;GO:0005737;GO:0043332;GO:0051286;GO:0042643;GO:0060307;GO:0032880;GO:0005829;GO:0040012;GO:…	Acetylation;Cytoplasm;Repeat;WD repeat;Actin-binding;Cell junction;Developmental protein;Cytoskeleton	-	GO:0007010;GO:0006461;GO:0040011;GO:0016192;GO:0030154;GO:0055085;GO:0050877;GO:0008092;GO:0043226;GO:0022607;GO:0005856;GO:0005576;GO:0005623;GO:0048646;GO:0048856;GO:0005737		-	-	0		ANCCAN_14244	0	96	580	Y	-	-	maker-ANCCEYDFT_Contig188-pred_gff_fgenesh-gene-3.4-mRNA-1	2.6e-300	74.1	599	Y
-	ACEY_13228-1	Acey_s0249.g106	Y	-	136	Y		4	5	4.5	0	5	8	6.5	0		-	-		-		-	-	-		Acey_s0249.g106	-	-	GO:0005634;GO:0003700;GO:0006351;GO:0043565	DNA-binding;Signal;Transcription;Nucleus	-	GO:0005634;GO:0001071		Y	0.859	0		-	-	-	-	-	-	-	-	-	-	-	-
-	ACEY_10717-1	Acey_s0048.g1589: SCP-like protein	Y	Y	419	Y		4	5	4.5	0	6	7	6.5	0		IPR001283:Cysteine-rich secretory protein-related;IPR014044:CAP domain;IPR035940:CAP superfamily;	-		-		SCP domain-containing protein	0.929231	0.47448		Acey_s0048.g1589	SCP-like protein	-	GO:0016021	Signal	-	-		Y	0.931	0		ANCCAN_21979	6.2e-140	51	394	-	-	-	maker-ANCCEYDFT_Contig365-pred_gff_snap-mRNA-0.10-mRNA-1	2e-146	50.9	407	-
-	ACEY_03240-1	CBG01711: Protein CBG01711	Y	-	241	Y		4	4	4	0	8	5	6.5	0		-	-		-		-	-	-		CBG01711	Protein CBG01711	-	GO:0008236;GO:0045087	Signal	-	GO:0002376;GO:0006950;GO:0008233		Y	0.913	0		ANCCAN_05638	2.9e-93	80	165	Y	-	-	maker-ANCCEYDFT_Contig107-pred_gff_fgenesh-gene-5.2-mRNA-1	5.8e-88	99.2	123	Y
-	ACEY_10946-1	ttr-48: TransThyretin-Related family domain	Y	-	162	Y		4	6	5	0	5	7	6	0		IPR001534:Transthyretin-like;IPR038479:Transthyretin-like superfamily;	cellular_component:GO:0009986:cell surface;		-		Transthyretin-like family protein (Fragment)	0.59	0.10105		ttr-48	TransThyretin-Related family domain	-	GO:0005615	Signal	-	GO:0005615		Y	0.941	0		ANCCAN_21539	4.3e-112	90.4	177	Y	-	-	maker-ANCCEYDFT_Contig33-augustus-gene-1.17-mRNA-1	5.5e-102	91.4	162	Y
-	ACEY_06930-1	PPN: Kunitz/Bovine pancreatic trypsin inhibitor domain protein	Y	-	160	Y		4	5	4.5	0	5	7	6	0		IPR002223:Pancreatic trypsin inhibitor Kunitz domain;IPR020901:Proteinase inhibitor I2, Kunitz, conserved site;IPR036880:Pancreatic trypsin inhibitor Kunitz domain superfamily;	molecular_function:GO:0004867:serine-type endopeptidase inhibitor activity;		-		Kunitz/Bovine pancreatic trypsin inhibitor domain protein	1.06198	0.534261		PPN	Kunitz/Bovine pancreatic trypsin inhibitor domain protein	-	GO:0004867;GO:0007160	Transmembrane helix;Transmembrane;Membrane;Signal	-	GO:0030234;GO:0007155		Y	0.84	0		ANCCAN_18168|ANCCAN_18469	1.7e-87	68.2	157	Y	na|na	na|na	maker-ANCCEYDFT_Contig25-pred_gff_snap-gene-6.20-mRNA-1	4.7e-84	66.5	182	-
-	ACEY_13381-1	ncpI: Eukaryotic aspartyl protease	Y	-	429	Y		4	4	4	0	6	6	6	0		IPR001461:Aspartic peptidase A1 family;IPR001969:Aspartic peptidase, active site;IPR021109:Aspartic peptidase domain superfamily;IPR033121:Peptidase family A1 domain;IPR034164:Pepsin-like domain;	molecular_function:GO:0004190:aspartic-type endopeptidase activity|biological_process:GO:0006508:proteolysis;		K06002:53:PGA: pepsin A [EC:3.4.23.1]		Aspartic peptidase family and Aspartic peptidase domain-containing protein	1.05587	0.531594		ncpI	Eukaryotic aspartyl protease	3.4.23.-	GO:0004383;GO:0004190;GO:0030163;GO:0005615;GO:0006508	Aspartyl protease;Protease;Hydrolase;Signal	-	GO:0009056;GO:0008233		Y	0.492	1		ANCCAN_00837	1.7e-142	48.6	430	-	-	-	maker-ANCCEYDFT_Contig184-pred_gff_snap-mRNA-0.4-mRNA-1	2.4e-199	72.7	414	Y
-	ACEY_09227-1	Acey_s0102.g3434	Y	-	146	Y		4	3	3.5	0	6	6	6	0		IPR001134:Netrin domain;IPR001820:Protease inhibitor I35 (TIMP);IPR008993:Tissue inhibitor of metalloproteinases-like, OB-fold;	molecular_function:GO:0005515:protein binding;molecular_function:GO:0008191:metalloendopeptidase inhibitor activity;		-		Tissue inhibitor of metalloproteinase	1.01413	0.513156		Acey_s0102.g3434	-	-	GO:0005576;GO:0008191	Signal;Secreted;Disulfide bond	-	GO:0005576;GO:0030234		Y	0.914	0		ANCCAN_30209	2.7e-47	64.7	102	-	-	-	maker-ANCCEYDFT_Contig88-augustus-gene-2.38-mRNA-1	1.6e-107	100	146	Y
-	ACEY_01375-1	CBG17729: CBN-ORA-1 protein	Y	-	437	Y		4	7	5.5	0	4	7	5.5	0		IPR003677:SXP/RAL-2 family protein Ani s 5-like, cation-binding domain;	-		-		-	-	-		CBG17729	CBN-ORA-1 protein	-	-	Coiled coil;Signal	-	-		Y	0.88	1		ANCCAN_06820	8.5e-136	90.1	212	Y	-	-	maker-ANCCEYDFT_Contig313-augustus-gene-2.27-mRNA-1	1.2e-123	87.4	206	Y
-	ACEY_00579-1	ncpI: Eukaryotic aspartyl protease	-	-	546	Y		4	4	4	0	5	6	5.5	0		IPR001461:Aspartic peptidase A1 family;IPR001969:Aspartic peptidase, active site;IPR021109:Aspartic peptidase domain superfamily;IPR033121:Peptidase family A1 domain;IPR034164:Pepsin-like domain;	molecular_function:GO:0004190:aspartic-type endopeptidase activity|biological_process:GO:0006508:proteolysis;		-		Eukaryotic aspartyl protease	1.01021	0.511409		ncpI	Eukaryotic aspartyl protease	-	GO:0004190	Aspartyl protease;Hydrolase;Protease;Signal	-	GO:0008233		-	-	0		ANCCAN_00837	4.6e-238	72.3	429	Y	-	-	maker-ANCCEYDFT_Contig13-pred_gff_fgenesh-gene-0.2-mRNA-1	6.1e-238	88	358	Y
-	ACEY_09200-1	asp-7: ASP-7	-	-	252	Y		4	4	4	0	5	5	5	0		IPR035940:CAP superfamily;	-		-		SCP domain-containing protein	0.853399	0.4386		asp-7	ASP-7	-	-	Signal	-	-		-	-	0		ANCCAN_08846	3.4e-114	78.6	206	Y	-	-	maker-ANCCEYDFT_Contig287-pred_gff_snap-gene-1.10-mRNA-1	2.8e-38	38.7	204	-
-	ACEY_09410-1	Acey_s0107.g3798: Protein T05C1.1	-	-	321	Y		4	3	3.5	0	6	4	5	0		-	-		-		-	-	-		Acey_s0107.g3798	Protein T05C1.1	-	GO:0016021	Signal	-	-		-	-	1		ANCCAN_16411	9.9e-109	86.7	173	Y	-	-	-	-	-	-	-
-	ACEY_11654-2	Bm4573: Bm4573, isoform c	-	-	1702	-		4	3	3.5	0	6	4	5	0		IPR000237:GRIP domain;	-		K20283:96:GOLGA4: golgin subfamily A member 4		GRIP domain-containing protein	0.726103	0.375538		Bm4573	Bm4573, isoform c	-	GO:0000042;GO:0005622	Coiled coil	-	GO:0005622;GO:0006605;GO:0016192		-	-	0		ANCCAN_13916	4.7e-211	89.5	430	Y	-	-	maker-ANCCEYDFT_Contig292-pred_gff_snap-gene-2.22-mRNA-1	0	97.1	629	Y
-	ACEY_17375-2	ANCCEY_05891	-	-	252	Y		4	5	4.5	0	4	5	4.5	0		-	-		-		-	-	-		ANCCEY_05891	-	-	-	Signal	-	-		-	-	0		ANCCAN_05581	6.9e-78	73.4	154	-	-	-	maker-ANCCEYDFT_Contig144-pred_gff_snap-gene-3.9-mRNA-1	2.2e-88	72.6	175	-
-	ACEY_14385-1	api1: Aspartyl protease inhibitor 1	Y	-	227	Y		4	4	4	0	5	4	4.5	0		IPR010480:Pepsin inhibitor-3-like repeated domain;IPR038412:Pepsin inhibitor-3 domain superfamily;	-		-		Aspartyl protease inhibitor	3.91802	0.968076		api1	Aspartyl protease inhibitor 1	-	GO:0019828;GO:0008233;GO:0005576	Protease inhibitor;Coiled coil;Protease;Disulfide bond;Secreted;Aspartic protease inhibitor;Glycoprotein;Allergen;Hydrolase;Signal	-	GO:0008233;GO:0005576;GO:0030234		Y	0.862	0		ANCCAN_30182	7.3e-151	96.9	228	Y	-	-	maker-ANCCEYDFT_Contig540-pred_gff_fgenesh-gene-0.10-mRNA-1	2.2e-158	100	227	Y
-	ACEY_02249-1	IPR035109:Ancylostoma-associated secreted protein related;IPR035940:CAP superfamily	Y	-	149	Y		4	4	4	0	5	4	4.5	0		IPR035109:Ancylostoma-associated secreted protein related;IPR035940:CAP superfamily;	-		-		-	-	-		-	SCP-like protein	-	-	Signal	-	-		Y	0.912	0		ANCCAN_12249	5.2e-50	52.3	130	-	-	-	maker-ANCCEYDFT_Contig84-pred_gff_snap-gene-4.13-mRNA-1	8.6e-109	100	144	Y
-	ACEY_18284-1	ncpI: Eukaryotic aspartyl protease	Y	-	315	Y		4	4	4	0	5	4	4.5	0		IPR001461:Aspartic peptidase A1 family;IPR001969:Aspartic peptidase, active site;IPR021109:Aspartic peptidase domain superfamily;IPR033121:Peptidase family A1 domain;IPR034164:Pepsin-like domain;	molecular_function:GO:0004190:aspartic-type endopeptidase activity|biological_process:GO:0006508:proteolysis;		K01379:31:CTSD: cathepsin D [EC:3.4.23.5]		Eukaryotic aspartyl protease	0.95182	0.484925		ncpI	Eukaryotic aspartyl protease	-	GO:0006508;GO:0030163;GO:0035556;GO:0004383;GO:0004190	Signal;Protease;Aspartyl protease;Hydrolase	-	GO:0008233		Y	0.839	0		ANCCAN_00837	3.7e-146	66.9	296	-	-	-	maker-ANCCEYDFT_Contig13-pred_gff_fgenesh-mRNA-0.3-mRNA-1	8e-134	62.1	306	-
-	ACEY_06118-1	SCP domain-containing protein	Y	Y	187	Y		4	3	3.5	0	5	4	4.5	0		IPR001283:Cysteine-rich secretory protein-related;IPR014044:CAP domain;IPR035940:CAP superfamily;	-		-		SCP domain-containing protein	0.923552	0.471837		-	SCP-like protein	-	-	Signal	-	-		Y	0.933	0		ANCCAN_19756	8.3e-93	66.1	183	-	-	-	maker-ANCCEYDFT_Contig574-augustus-gene-0.33-mRNA-1	4.6e-110	97.3	150	Y
-	ACEY_02457-1	IPR008993:Tissue inhibitor of metalloproteinases-like, OB-fold	Y	-	120	Y		4	3	3.5	0	6	3	4.5	0		IPR008993:Tissue inhibitor of metalloproteinases-like, OB-fold;	-		-		-	-	-		-	-	-	-	-	-	-		Y	0.834	0		-	-	-	-	-	-	-	maker-ANCCEYDFT_Contig286-augustus-gene-1.14-mRNA-1	4.5e-44	100	63	Y
-	ACEY_03420-1	Acey_s0017.g3335	Y	-	119	Y		4	3	3.5	0	5	4	4.5	0		-	-		-		-	-	-		Acey_s0017.g3335	-	-	-	Signal	-	-		Y	0.907	0		ANCCAN_13496	6.9e-11	75.9	29	-	-	-	maker-ANCCEYDFT_Contig88-pred_gff_snap-gene-0.11-mRNA-1	1.1e-85	100	119	Y
-	ACEY_09516-1	HCOI_00242800: Putative myoglobin	-	-	152	Y		4	3	3.5	0	5	4	4.5	0		IPR000971:Globin;IPR009050:Globin-like superfamily;IPR012292:Globin/Protoglobin;	molecular_function:GO:0019825:oxygen binding|molecular_function:GO:0020037:heme binding;molecular_function:GO:0020037:heme binding;		-		GLOBIN domain-containing protein	1.21039	0.596529		HCOI_00242800	Putative myoglobin	-	GO:0020037;GO:0005344;GO:0019825	Heme;Oxygen transport;Transport;Metal-binding;Iron	-	-		-	-	0		ANCCAN_05021	5.3e-105	98.6	143	Y	-	-	maker-ANCCEYDFT_Contig9-pred_gff_snap-gene-7.13-mRNA-1	5.2e-107	100	143	Y
-	ACEY_15946-1	Acey_s0457.g1806	Y	-	145	Y		4	4	4	0	4	4	4	0		IPR035109:Ancylostoma-associated secreted protein related;	-		-		-	-	-		Acey_s0457.g1806	-	-	GO:0004672;GO:0016021	Signal	-	GO:0016301		Y	0.935	0		ANCCAN_01863	1.3e-60	61	146	-	-	-	maker-ANCCEYDFT_Contig437-pred_gff_fgenesh-gene-0.6-mRNA-1	4.3e-109	100	145	Y
-	ACEY_11560-1	MAN1A1: Mannosyl-oligosaccharide 1,2-alpha-mannosidase IA	-	-	526	Y		4	4	4	0	4	4	4	0		IPR001382:Glycoside hydrolase family 47;IPR012341:Six-hairpin glycosidase-like superfamily;IPR036026:Seven-hairpin glycosidases;	molecular_function:GO:0004571:mannosyl-oligosaccharide 1,2-alpha-mannosidase activity|molecular_function:GO:0005509:calcium ion binding|cellular_component:GO:0016020:membrane;biological_process:GO:0005975:carbohydrate metabolic process;		K01230:538:MAN1A_C, MNS1_2: mannosyl-oligosaccharide alpha-1,2-mannosidase [EC:3.2.1.113]		alpha-1,2-Mannosidase	0.950587	0.484358		MAN1A1	Mannosyl-oligosaccharide 1,2-alpha-mannosidase IA	3.2.1.-;3.2.1.113	GO:0005783;GO:0070062;GO:0016020;GO:0006013;GO:1904381;GO:0007585;GO:0030173;GO:0006487;GO:0005793;GO:0009100;GO:0048286;GO:0015923;GO:0012505;GO:0006486;GO:0000139;GO:0008152;GO:0030166;GO:0006491;GO:0035010;GO:0005794;GO:0004571;GO:0072347;GO:0016021;GO:0005509;GO:0008340	Transmembrane helix;Transmembrane;Hydrolase;Glycosidase;Acetylation;Golgi apparatus;Signal-anchor;Calcium;Disulfide bond;Membrane;Glycoprotein;Metal-binding	Protein modification	GO:0016798;GO:0006464;GO:0005794;GO:0043167;GO:0009058;GO:0005783;GO:0005975;GO:0048856;GO:0043226;GO:0005576		-	-	1		ANCCAN_12869	0	95.9	516	Y	-	-	maker-ANCCEYDFT_Contig589-pred_gff_snap-gene-0.24-mRNA-1	9e-150	52.6	426	-
-	ACEY_01154-1	SCP domain-containing protein	Y	Y	291	Y		4	3	3.5	0	5	3	4	0		IPR014044:CAP domain;IPR035940:CAP superfamily;	-		-		SCP domain-containing protein	0.648481	0.235265		-	-	-	-	Signal	-	-		Y	0.899	0		ANCCAN_12565	2.4e-53	51.2	164	-	-	-	maker-ANCCEYDFT_Contig178-pred_gff_snap-mRNA-2.12-mRNA-1	7.5e-31	34.6	205	-
-	ACEY_08905-1	CBG02448: LYSozyme	Y	-	250	Y		4	3	3.5	0	5	3	4	0		IPR017853:Glycoside hydrolase superfamily;	-		-		-	-	-		CBG02448	LYSozyme	-	GO:0005975;GO:0031410;GO:0045087;GO:0045177;GO:0050829;GO:0050830;GO:0050832	Signal	-	GO:0002376;GO:0005975		Y	0.888	0		ANCCAN_19926	5.6e-144	78.4	250	Y	-	-	maker-ANCCEYDFT_Contig25-pred_gff_snap-gene-9.12-mRNA-1	1.7e-107	68.4	209	-
-	ACEY_02488-1	dbi: Acyl-CoA-binding protein	-	-	444	Y		4	2	3	0	6	2	4	0		IPR000582:Acyl-CoA-binding protein, ACBP;IPR001810:F-box domain;IPR014352:FERM/acyl-CoA-binding protein superfamily;IPR022408:Acyl-CoA-binding protein, ACBP, conserved site;IPR035984:Acyl-CoA binding protein superfamily;IPR036047:F-box-like domain superfamily;	molecular_function:GO:0000062:fatty-acyl-CoA binding;molecular_function:GO:0005515:protein binding;		K08762:96:DBI, ACBP: diazepam-binding inhibitor (GABA receptor modulator, acyl-CoA-binding protein)		F-box domain protein	0.900417	0.460995		dbi	Acyl-CoA-binding protein	-	GO:0032228;GO:0046983;GO:0051281;GO:0006810;GO:0001300;GO:0007420;GO:0005794;GO:0006694;GO:0005829;GO:0005783;GO:0042049;GO:0008021;GO:0008340;GO:0031210;GO:0006869;GO:0031670;GO:0006637;GO:0005576;GO:0008289;GO:0030157;GO:0019915;GO:0031999;GO:0036151;GO:0005634;GO:0046889;GO:0070062;GO:0014009;GO:0043292;GO:0030156;GO:0006631;GO:0042742;GO:0050826;GO:0097038;GO:0015909;GO:0000062;GO:0036042;GO:…	Isopeptide bond;Antimicrobial;Golgi apparatus;Acetylation;Antibiotic;Lipid-binding;Transport;Phosphoprotein;Endoplasmic reticulum;Ubl conjugation	-	GO:0043226;GO:0005576;GO:0008289;GO:0005634;GO:0044281;GO:0006629;GO:0006810;GO:0005794;GO:0007568;GO:0005829;GO:0005783;GO:0048856;GO:0005737		-	-	0		ANCCAN_09956	5.1e-177	70.9	350	-	-	-	maker-ANCCEYDFT_Contig207-augustus-gene-2.26-mRNA-1	4.4e-61	36.4	280	-
-	ACEY_00518-2	DUF4440 domain-containing protein (Fragment)	-	-	139	Y		4	3	3.5	0	4	3	3.5	0		IPR027843:Domain of unknown function DUF4440;IPR032710:NTF2-like domain superfamily;	-		-		DUF4440 domain-containing protein (Fragment)	0.655861	0.2522		-	-	-	-	-	-	-		-	-	0		ANCCAN_06334	6.3e-78	95.8	119	-	-	-	maker-ANCCEYDFT_Contig1174-pred_gff_snap-gene-0.8-mRNA-1	6.3e-48	55.9	118	-
-	ACEY_01151-1	SCP domain-containing protein	Y	Y	253	Y		4	2	3	0	4	3	3.5	0		IPR014044:CAP domain;IPR035940:CAP superfamily;	-		-		SCP domain-containing protein	0.765856	0.395612		-	SCP-like protein	-	-	Signal	-	-		Y	0.943	0		ANCCAN_12560	1.9e-111	64.5	256	Y	-	-	maker-ANCCEYDFT_Contig178-pred_gff_snap-mRNA-2.12-mRNA-1	1e-82	59.9	202	Y
-	ACEY_08653-4	CD109: Low-density lipoprotein receptor repeat class B	Y	-	927	Y		4	2	3	0	5	2	3.5	0		IPR000033:LDLR class B repeat;IPR000152:EGF-type aspartate/asparagine hydroxylation site;IPR000742:EGF-like domain;IPR001881:EGF-like calcium-binding domain;IPR002172:Low-density lipoprotein (LDL) receptor class A repeat;IPR011042:Six-bladed beta-propeller, TolB-like;IPR018097:EGF-like calcium-binding, conserved site;IPR023415:Low-density lipoprotein (LDL) receptor class A, conserved site;IPR0360…	molecular_function:GO:0005509:calcium ion binding;molecular_function:GO:0005515:protein binding;		K20053:698:VLDLR: very low-density lipoprotein receptor		Calcium binding EGF domain containing protein	0.723621	0.374273		CD109	Low-density lipoprotein receptor repeat class B	-	GO:0004866;GO:0016021;GO:0042813;GO:0044332;GO:0005615;GO:0017147;GO:0060070;GO:0005509	Receptor;Repeat;Disulfide bond;Membrane;Lipoprotein;Signal;Transmembrane helix;Transmembrane;EGF-like domain	-	GO:0007267;GO:0048856;GO:0043167;GO:0030234;GO:0005615		Y	0.904	1		ANCCAN_19103	0	90.3	887	Y	-	-	maker-ANCCEYDFT_Contig503-pred_gff_fgenesh-gene-0.3-mRNA-1	0	99.8	530	Y
-	ACEY_07860-2	-	-	-	1259	Y		4	2	3	0	4	2	3	0		-	-		-		-	-	-		-	-	-	-	-	-	-		-	-	0		ANCCAN_02849	0	76.8	1121	Y	-	-	maker-ANCCEYDFT_Contig29-pred_gff_fgenesh-gene-9.3-mRNA-1	0	89.2	937	-
-	ACEY_07831-1	pfn-1: Profilin-1	-	-	132	Y		4	2	3	0	4	2	3	0		IPR005455:Profilin;IPR036140:Profilin superfamily;	molecular_function:GO:0003779:actin binding;		K05759:102:PFN: profilin		Profilin	1.69614	0.766613		pfn-1	Profilin-1	-	GO:0071689;GO:0003785;GO:0015629;GO:0042989;GO:0005938;GO:0005230	Actin-binding;Cytoplasm;Cytoskeleton	-	GO:0008092;GO:0005737;GO:0007010;GO:0030154;GO:0005856;GO:0048646;GO:0022607;GO:0006461		-	-	0		ANCCAN_13838	8.6e-92	100	132	Y	-	-	maker-ANCCEYDFT_Contig549-pred_gff_fgenesh-gene-0.4-mRNA-1	5.7e-92	100	132	Y
-	ACEY_10972-2	Bm3825: Profilin	-	-	201	Y		4	2	3	0	4	2	3	0		IPR005455:Profilin;IPR036140:Profilin superfamily;	molecular_function:GO:0003779:actin binding;		K05759:85:PFN: profilin		Profilin	1.59448	0.735292		Bm3825	Profilin	-	GO:0015629;GO:0008270;GO:0003785;GO:0042989;GO:0071689;GO:0005938	Zinc;Actin-binding;Cytoskeleton;Zinc-finger	-	GO:0022607;GO:0005737;GO:0008092;GO:0048646;GO:0007010;GO:0006461;GO:0030154;GO:0005856		-	-	0		ANCCAN_27853	1.1e-80	99.2	121	-	-	-	maker-ANCCEYDFT_Contig33-pred_gff_snap-mRNA-5.25-mRNA-1	1.4e-89	100	131	-
-	ACEY_16936-1	grn: Granulin	Y	-	259	Y		4	2	3	0	4	2	3	0		IPR000118:Granulin;IPR037277:Granulin superfamily;IPR039036:Granulin family;	-		K23879:202:GRN: progranulin		Granulin	1.01639	0.514166		grn	Granulin	-	GO:0048675;GO:0016021	Signal	-	GO:0030154;GO:0040007;GO:0000902		Y	0.913	0		ANCCAN_23422	1.1e-89	94	150	Y	-	-	maker-ANCCEYDFT_Contig143-augustus-gene-2.26-mRNA-1	1.3e-60	98.7	78	Y
-	ACEY_03780-1	Bm8334: Receptor protein-tyrosine kinase	-	-	1376	-		4	2	3	0	4	2	3	0		IPR000494:Receptor L-domain;IPR000719:Protein kinase domain;IPR001245:Serine-threonine/tyrosine-protein kinase, catalytic domain;IPR006211:Furin-like cysteine-rich domain;IPR006212:Furin-like repeat;IPR008266:Tyrosine-protein kinase, active site;IPR009030:Growth factor receptor cysteine-rich domain superfamily;IPR011009:Protein kinase-like domain superfamily;IPR017441:Protein kinase, ATP binding …	molecular_function:GO:0004672:protein kinase activity|molecular_function:GO:0005524:ATP binding|biological_process:GO:0006468:protein phosphorylation;molecular_function:GO:0004672:protein kinase activity|biological_process:GO:0006468:protein phosphorylation;molecular_function:GO:0004713:protein tyrosine kinase activity|biological_process:GO:0006468:protein phosphorylation;molecular_function:GO:00…		K04361:635:EGFR, ERBB1: epidermal growth factor receptor [EC:2.7.10.1]		Receptor protein-tyrosine kinase	0.675656	0.297631		Bm8334	Receptor protein-tyrosine kinase	2.7.10.1	GO:0004714;GO:0004713;GO:0005524;GO:0016020;GO:0016021;GO:0007169	Receptor;Transmembrane helix;Signal;ATP-binding;Membrane;Transferase;Nucleotide-binding;Kinase;Tyrosine-protein kinase;Transmembrane	-	GO:0007165;GO:0016301;GO:0004871		-	-	2		ANCCAN_19673	0	97.2	643	Y	-	-	maker-ANCCEYDFT_Contig422-augustus-gene-1.29-mRNA-1	1.7e-60	37.2	403	Y
-	ACEY_10247-1	CBG01406: Metridin ShK toxin domain containing protein	Y	-	228	Y		4	0	2	0	6	0	3	0		IPR003582:ShKT domain;	-		-		PHAryngeal gland Toxin-related	1.60055	0.737224		CBG01406	Metridin ShK toxin domain containing protein	-	GO:0016021	Signal	-	-		Y	0.929	0		ANCCAN_14412	3.4e-98	69.6	230	-	-	-	maker-ANCCEYDFT_Contig334-pred_gff_fgenesh-gene-2.3-mRNA-1	4.4e-105	72.3	235	-
-	ACEY_11981-2	GLOD4: Glyoxalase domain-containing protein 4	-	-	309	-		4	0	2	0	5	0	2.5	0		IPR004360:Glyoxalase/fosfomycin resistance/dioxygenase domain;IPR029068:Glyoxalase/Bleomycin resistance protein/Dihydroxybiphenyl dioxygenase;IPR037523:Vicinal oxygen chelate (VOC) domain;IPR043193:Glyoxalase domain-containing protein 4;IPR043194:Glyoxalase domain-containing protein 4, C-terminal;	-		-		Glyoxalase domain-containing protein 4	2.2418	0.896078		GLOD4	Glyoxalase domain-containing protein 4	1.1.1.31;4.4.1.5;2.1.1.100	GO:0005789;GO:0005739;GO:0000387;GO:0004616;GO:0006574;GO:0008340;GO:0032797;GO:0022008;GO:0016829;GO:0051213;GO:0070062;GO:0005623;GO:0045454;GO:0009438;GO:0004671;GO:0004462;GO:0008442;GO:0006364	Phosphoprotein;Dioxygenase;Mitochondrion;Lyase;Oxidoreductase;S-adenosyl-L-methionine;Endoplasmic reticulum;Methyltransferase;Branched-chain amino acid catabolism	Amino-acid degradation	GO:0016491;GO:0043226;GO:0005576;GO:0042592;GO:0048856;GO:0016829;GO:0007568;GO:0005783;GO:0022618;GO:0005739		-	-	0		ANCCAN_05225	1.9e-218	94.1	306	Y	-	-	maker-ANCCEYDFT_Contig296-pred_gff_snap-gene-0.10-mRNA-1	1.6e-235	97.5	317	Y
-	ACEY_06444-1	Ancylostoma-specific	Y	-	187	Y		4	0	2	0	4	0	2	0		-	-		-		-	-	-		-	-	-	-	Signal	-	-		Y	0.953	0		-	-	-	-	-	-	-	-	-	-	-	-
-	ACEY_18427-1	IPR035109:Ancylostoma-associated secreted protein related	Y	-	130	Y		4	0	2	0	4	0	2	0		IPR035109:Ancylostoma-associated secreted protein related;	-		-		-	-	-		-	-	-	-	-	-	-		Y	0.902	1		ANCCAN_18797	2.8e-17	47.3	74	Y	-	-	maker-ANCCEYDFT_Contig545-pred_gff_snap-gene-0.43-mRNA-1	1e-36	61	105	-
-	ACEY_02046-1	cri-3: Conserved regulator of innate immunity protein 3	-	-	237	Y		4	0	2	0	4	0	2	0		IPR003428:Mitochondrial glycoprotein;IPR036561:Mitochondrial glycoprotein superfamily;	cellular_component:GO:0005759:mitochondrial matrix;		K15414:148:C1QBP: complement component 1 Q subcomponent-binding protein, mitochondrial		Conserved regulator of innate immunity protein 3 (inferred by orthology to a C. elegans protein)	1.8335	0.805341		cri-3	Conserved regulator of innate immunity protein 3	-	GO:0005759	Mitochondrion;Signal;Transit peptide	-	GO:0005739		-	-	0		ANCCAN_10199	1.2e-89	66.5	224	Y	-	-	maker-ANCCEYDFT_Contig116-augustus-gene-1.33-mRNA-1	4.6e-153	90	249	Y
-	ACEY_04949-1	CHID1: Chitinase domain-containing protein 1	Y	-	390	Y		4	0	2	0	4	0	2	0		IPR001223:Glycoside hydrolase family 18, catalytic domain;IPR011583:Chitinase II;IPR017853:Glycoside hydrolase superfamily;IPR029070:Chitinase insertion domain superfamily;	biological_process:GO:0005975:carbohydrate metabolic process;molecular_function:GO:0008061:chitin binding;		K17525:213:CHID1: chitinase domain-containing protein 1		Chitinase domain-containing protein 1	1.09006	0.546411		CHID1	Chitinase domain-containing protein 1	-	GO:0004553;GO:0005576;GO:0008061;GO:0006032;GO:0004568;GO:0005975	Signal;Coiled coil	-	GO:0009056;GO:0016798;GO:0005975;GO:0005576		Y	0.799	0		ANCCAN_15403	2.7e-250	88.5	391	-	-	-	maker-ANCCEYDFT_Contig16-augustus-gene-0.30-mRNA-1	1.4e-130	98.4	186	Y
-	ACEY_06768-1	Acey_s0053.g2396	Y	Y	217	Y		4	0	2	0	4	0	2	0		IPR001283:Cysteine-rich secretory protein-related;IPR002413:Venom allergen 5-like;IPR014044:CAP domain;IPR018244:Allergen V5/Tpx-1-related, conserved site;IPR035940:CAP superfamily;	cellular_component:GO:0005576:extracellular region;		K19919:39:CRISP1_2_3: cysteine-rich secretory protein 1/2/3		SCP domain-containing protein	0.668962	0.282267		Acey_s0053.g2396	-	-	GO:0005576	Signal	-	GO:0005576		Y	0.846	0		ANCCAN_01594	3.3e-73	57.4	197	-	-	-	maker-ANCCEYDFT_Contig51-pred_gff_snap-mRNA-2.6-mRNA-1	2.2e-43	100	69	Y
-	ACEY_10958-1	pdia6: Protein disulfide-isomerase A6	Y	-	477	Y		4	0	2	0	4	0	2	0		IPR005788:Disulphide isomerase;IPR013766:Thioredoxin domain;IPR017937:Thioredoxin, conserved site;IPR036249:Thioredoxin-like superfamily;IPR044569:Protein disulfide-isomerase A6-like;	molecular_function:GO:0003756:protein disulfide isomerase activity;		K09584:608:PDIA6, TXNDC7: protein disulfide-isomerase A6 [EC:5.3.4.1]		Protein disulfide isomerase family A, member 6	1.43708	0.68233		pdia6	Protein disulfide-isomerase A6	1.8.3.2;5.-.-.-;1.8.4.9;5.3.4.1	GO:0034976;GO:0045454;GO:0070062;GO:0004576;GO:0030168;GO:2000427;GO:0009505;GO:0034663;GO:0005811;GO:0003756;GO:0030968;GO:0016853;GO:0005788;GO:0016972;GO:0030431;GO:0043277;GO:0005623;GO:0005793;GO:0006457;GO:0033741;GO:0070527;GO:0012505;GO:0036498;GO:0042470;GO:0005790;GO:0005783;GO:0005773	Endoplasmic reticulum;Disulfide bond;Signal;Repeat;Isomerase;Glycoprotein;Redox-active center	-	GO:0006950;GO:0005811;GO:0043226;GO:0042592;GO:0006457;GO:0005623;GO:0007165;GO:0016853;GO:0016192;GO:0005783;GO:0005576		Y	0.931	0		ANCCAN_27858	2.6e-131	100	179	Y	-	-	maker-ANCCEYDFT_Contig33-pred_gff_fgenesh-gene-3.3-mRNA-1	1.5e-314	100	432	Y
-	ACEY_11318-2	CBG06205: Twitchin	-	-	7128	Y		4	0	2	0	4	0	2	0		IPR000719:Protein kinase domain;IPR003598:Immunoglobulin subtype 2;IPR003599:Immunoglobulin subtype;IPR003961:Fibronectin type III;IPR007110:Immunoglobulin-like domain;IPR008271:Serine/threonine-protein kinase, active site;IPR011009:Protein kinase-like domain superfamily;IPR013098:Immunoglobulin I-set;IPR013783:Immunoglobulin-like fold;IPR017441:Protein kinase, ATP binding site;IPR036116:Fibronec…	molecular_function:GO:0004672:protein kinase activity|molecular_function:GO:0005524:ATP binding|biological_process:GO:0006468:protein phosphorylation;molecular_function:GO:0004672:protein kinase activity|biological_process:GO:0006468:protein phosphorylation;molecular_function:GO:0005515:protein binding;molecular_function:GO:0005524:ATP binding;		-		Twitchin	1.68067	0.761994		CBG06205	Twitchin	2.7.11.1	GO:0004672;GO:0018107;GO:0018105;GO:0005524;GO:0031672;GO:0051782	Calmodulin-binding;Kinase;Immunoglobulin domain;Kelch repeat;Nucleotide-binding;Transferase;ATP-binding;Repeat	-	GO:0016301		-	-	0		ANCCAN_19005	0	96.5	5391	Y	-	-	maker-ANCCEYDFT_Contig36-pred_gff_fgenesh-gene-7.5-mRNA-1	0	98.1	5897	Y
-	ACEY_11634-1	HCOI_02120600: Argonaute Dicer protein and Stem cell self-renewal protein Piwi domain containing protein	-	-	912	Y		4	0	2	0	4	0	2	0		IPR003100:PAZ domain;IPR003165:Piwi domain;IPR012337:Ribonuclease H-like superfamily;IPR036085:PAZ domain superfamily;IPR036397:Ribonuclease H superfamily;	molecular_function:GO:0003676:nucleic acid binding;molecular_function:GO:0005515:protein binding;		K11593:198:ELF2C, AGO: eukaryotic translation initiation factor 2C		Piwi domain protein	0.944371	0.481493		HCOI_02120600	Argonaute Dicer protein and Stem cell self-renewal protein Piwi domain containing protein	-	GO:0003676	-	-	-		-	-	0		ANCCAN_06324	0	95.9	917	Y	-	-	maker-ANCCEYDFT_Contig290-augustus-gene-0.18-mRNA-1	6.3e-241	100	341	Y
-	ACEY_12591-1	ABCA2: ABC transporter, ATP-binding protein	-	-	1526	Y		4	0	2	0	4	0	2	0		IPR003439:ABC transporter-like, ATP-binding domain;IPR003593:AAA+ ATPase domain;IPR017871:ABC transporter-like, conserved site;IPR026082:ABC transporter A;IPR027417:P-loop containing nucleoside triphosphate hydrolase;	molecular_function:GO:0005524:ATP binding;cellular_component:GO:0016021:integral component of membrane|biological_process:GO:0055085:transmembrane transport|molecular_function:GO:0140359:ABC-type transporter activity;		-		-	-	-		ABCA2	ABC transporter, ATP-binding protein	-	GO:0043231;GO:0005524;GO:0016887;GO:0005215;GO:0016021;GO:0006869	ATP-binding;Nucleotide-binding;Membrane;Transmembrane helix;Transmembrane	-	GO:0016887		-	-	12		ANCCAN_03805	5.2e-179	30.1	1661	-	-	-	maker-ANCCEYDFT_Contig260-pred_gff_snap-gene-0.5-mRNA-1	0	66.2	842	Y
-	ACEY_13646-1	IPR001283:Cysteine-rich secretory protein-related;IPR014044:CAP domain;IPR035940:CAP superfamily	Y	Y	637	Y		4	0	2	0	4	0	2	0		IPR001283:Cysteine-rich secretory protein-related;IPR014044:CAP domain;IPR035940:CAP superfamily;	-		-		-	-	-		-	SCP-like protein	-	-	Signal	-	-		Y	0.94	0		ANCCAN_09787	7e-59	52.2	232	Y	-	-	maker-ANCCEYDFT_Contig98-pred_gff_snap-mRNA-4.1-mRNA-1	4.9e-110	92.1	178	-
-	ACEY_02931-2	Acey_s0014.g2409: Protease inhibitor I8 domain containing protein	Y	-	393	-		4	0	2	0	4	0	2	0		IPR002919:Trypsin Inhibitor-like, cysteine rich domain;IPR036084:Serine protease inhibitor-like superfamily;	-		-		-	-	-		Acey_s0014.g2409	Protease inhibitor I8 domain containing protein	-	GO:0008233	Signal;Protease;Hydrolase	-	GO:0008233		Y	0.854	0		ANCCAN_04773	3.2e-103	48.1	393	Y	-	-	maker-ANCCEYDFT_Contig355-pred_gff_snap-mRNA-0.12-mRNA-1	2.1e-74	79	138	Y
-	ACEY_07351-2	Acey_s0064.g3542	Y	-	350	-		4	0	2	0	4	0	2	0		-	-		-		-	-	-		Acey_s0064.g3542	-	-	-	Signal;Coiled coil	-	-		Y	0.943	0		ANCCAN_07269	5.2e-137	86.1	223	Y	-	-	maker-ANCCEYDFT_Contig25-pred_gff_fgenesh-gene-6.1-mRNA-1	4.4e-136	96	198	Y
-	ACEY_01997-2	ANCCEY_06319	Y	-	119	Y		3	2	2.5	0	7	4	5.5	0		-	-		-		-	-	-		ANCCEY_06319	-	-	-	Signal	-	-		Y	0.858	0		ANCCAN_02285	2.7e-05	50	30	-	-	-	maker-ANCCEYDFT_Contig162-pred_gff_snap-gene-2.11-mRNA-1	2.2e-85	100	119	Y
-	ACEY_18478-1	Ancylostoma-specific	-	-	138	Y		3	0	1.5	0	3	0	1.5	0		-	-		-		-	-	-		-	-	-	-	-	-	-		-	-	0		ANCCAN_18483	1.2e-07	75	28	-	-	-	-	-	-	-	-
-	ACEY_04401-1	ANCCEY_06859: Serine proteinase inhibitor	-	-	353	Y		3	13	8	0	3	20	11.5	0		IPR000215:Serpin family;IPR023796:Serpin domain;IPR036186:Serpin superfamily;IPR042178:Serpin superfamily, domain 1;IPR042185:Serpin superfamily, domain 2;	molecular_function:GO:0004867:serine-type endopeptidase inhibitor activity|cellular_component:GO:0005615:extracellular space;		-		Serine proteinase inhibitor	1.09954	0.550476		ANCCEY_06859	Serine proteinase inhibitor	-	GO:0005615;GO:0008233	Hydrolase;Protease	-	GO:0005615		-	-	0		ANCCAN_08585	6.1e-240	93.2	353	Y	-	-	maker-ANCCEYDFT_Contig184-pred_gff_fgenesh-gene-3.8-mRNA-1	1.1e-175	75.6	353	Y
-	ACEY_07361-1	Kunitz/Bovine pancreatic trypsin inhibitor domain protein	Y	-	161	Y		3	3	3	0	5	4	4.5	0		IPR002223:Pancreatic trypsin inhibitor Kunitz domain;IPR020901:Proteinase inhibitor I2, Kunitz, conserved site;IPR036880:Pancreatic trypsin inhibitor Kunitz domain superfamily;	molecular_function:GO:0004867:serine-type endopeptidase inhibitor activity;		-		Kunitz/Bovine pancreatic trypsin inhibitor domain protein	0.873186	0.448084		-	Kunitz/Bovine pancreatic trypsin inhibitor domain protein	-	GO:0004867;GO:0008233	Signal	-	GO:0030234		Y	0.913	0		ANCCAN_14042	4.6e-65	59.3	162	Y	-	-	maker-ANCCEYDFT_Contig25-pred_gff_snap-gene-4.21-mRNA-1	5e-117	100	148	Y
-	ACEY_09602-1	Trypsin Inhibitor like cysteine rich domain protein	Y	-	101	Y		3	2	2.5	0	15	10	12.5	0		IPR002919:Trypsin Inhibitor-like, cysteine rich domain;IPR036084:Serine protease inhibitor-like superfamily;	-		-		Trypsin Inhibitor like cysteine rich domain protein	1.05707	0.532119		-	-	-	-	-	-	-		Y	0.924	0		ANCCAN_26370	1.1e-23	48.5	97	-	-	-	maker-ANCCEYDFT_Contig181-pred_gff_fgenesh-gene-1.0-mRNA-1	8.2e-36	100	54	Y
-	ACEY_06668-1	Acey_s0052.g2202	-	-	165	Y		3	4	3.5	0	10	10	10	0		-	-		-		-	-	-		Acey_s0052.g2202	-	-	-	Signal	-	-		-	-	0		ANCCAN_15902	5.7e-60	74.6	114	Y	-	-	maker-ANCCEYDFT_Contig125-pred_gff_snap-gene-3.9-mRNA-1	6.8e-91	100	124	Y
-	ACEY_13243-1	K09047:12:CREB5, CREBPA: cyclic AMP-responsive element-binding protein 5	Y	-	153	Y		3	3	3	0	9	10	9.5	0		-	-		K09047:12:CREB5, CREBPA: cyclic AMP-responsive element-binding protein 5		-	-	-		-	-	-	-	Signal	-	-		Y	0.919	0		ANCCAN_16147	4.8e-10	61.5	39	-	-	-	-	-	-	-	-
-	ACEY_01468-1	ttr-16: Transthyretin-like protein 16	Y	-	131	Y		3	7	5	0	5	11	8	0		IPR001534:Transthyretin-like;IPR038479:Transthyretin-like superfamily;	cellular_component:GO:0009986:cell surface;		-		Transthyretin-like protein 16	2.09318	0.867275		ttr-16	Transthyretin-like protein 16	-	GO:0005615	Glycoprotein;Secreted;Signal	-	GO:0005615		Y	0.942	1		ANCCAN_03894	1e-94	100	131	Y	-	-	maker-ANCCEYDFT_Contig311-pred_gff_fgenesh-gene-0.1-mRNA-1	6.7e-95	100	131	Y
-	ACEY_00312-1	CBG02732: Phospholipase A(2)	Y	-	167	Y		3	5	4	0	8	8	8	0		IPR001211:Phospholipase A2;IPR016090:Phospholipase A2 domain;IPR033112:Phospholipase A2, aspartic acid active site;IPR033113:Phospholipase A2, histidine active site;IPR036444:Phospholipase A2 domain superfamily;	molecular_function:GO:0004623:phospholipase A2 activity|molecular_function:GO:0005509:calcium ion binding|biological_process:GO:0016042:lipid catabolic process;molecular_function:GO:0004623:phospholipase A2 activity|biological_process:GO:0006644:phospholipid metabolic process|biological_process:GO:0050482:arachidonic acid secretion;		K01047:108:PLA2G, SPLA2: secretory phospholipase A2 [EC:3.1.1.4]		Phospholipase A2	1.23793	0.607553		CBG02732	Phospholipase A(2)	3.1.1.4	GO:0004623;GO:0016042;GO:0005509;GO:0005576	Calcium;Lipid metabolism;Disulfide bond;Signal;Hydrolase;Secreted	-	GO:0006629;GO:0009056;GO:0005576;GO:0043167		Y	0.885	0		ANCCAN_15300	5.4e-92	80	150	Y	-	-	maker-ANCCEYDFT_Contig291-pred_gff_snap-gene-1.9-mRNA-1	1.1e-100	100	129	Y
-	ACEY_02084-1	rpa1: Acidic ribosomal protein P1	-	-	114	Y		3	2	2.5	0	9	5	7	0		IPR001859:Trypanosoma cruzi ribosomal protein P2-like;IPR027534:Ribosomal protein L12/P1/P2 family;IPR038716:Ribosomal protein P1/P2, N-terminal domain;	molecular_function:GO:0003735:structural constituent of ribosome|cellular_component:GO:0005840:ribosome|biological_process:GO:0006412:translation;molecular_function:GO:0003735:structural constituent of ribosome|cellular_component:GO:0005840:ribosome|biological_process:GO:0006414:translational elongation;		K02942:109:RP-LP1, RPLP1: large subunit ribosomal protein LP1		60S acidic ribosomal protein P1	1.3388	0.646515		rpa1	Acidic ribosomal protein P1	-	GO:0030687;GO:0015934;GO:0022625;GO:0022626;GO:0030295;GO:0004139;GO:0019083;GO:0006414;GO:0002181;GO:0045860;GO:0005840;GO:0006413;GO:0000184;GO:0070180;GO:0070062;GO:0005925;GO:0003735;GO:0030218	Phosphoprotein;Ribosomal protein;Coiled coil;Ribonucleoprotein;Acetylation;Allergen	-	GO:0003735;GO:0006412;GO:0030234;GO:0005840;GO:0002376;GO:0019843;GO:0005829;GO:0005622;GO:0006464		-	-	0		ANCCAN_06660	9.5e-39	99.1	109	-	-	-	maker-ANCCEYDFT_Contig259-augustus-gene-2.70-mRNA-1	2.5e-43	100	114	-
-	ACEY_15764-1	Ancylostoma-specific	Y	-	114	Y		3	7	5	0	5	8	6.5	0		-	-		-		-	-	-		Acey_s0439.g1485	-	-	-	Signal	-	-		Y	0.819	0		ANCCAN_03241	1.1e-56	74.8	115	-	-	-	maker-ANCCEYDFT_Contig68-pred_gff_fgenesh-gene-7.2-mRNA-1	4.8e-80	100	114	Y
-	ACEY_00054-1	IPR002919:Trypsin Inhibitor-like, cysteine rich domain;IPR036084:Serine protease inhibitor-like superfamily	Y	-	131	Y		3	2	2.5	0	7	6	6.5	0		IPR002919:Trypsin Inhibitor-like, cysteine rich domain;IPR036084:Serine protease inhibitor-like superfamily;	-		-		-	-	-		-	Trypsin Inhibitor like cysteine rich domain protein	-	GO:0008233	Protease;Signal	-	GO:0008233		Y	0.944	0		ANCCAN_00068	3.3e-41	89.2	65	Y	-	-	maker-ANCCEYDFT_Contig355-pred_gff_snap-gene-0.19-mRNA-1	8.1e-35	53.4	103	-
-	ACEY_00100-1	Acey_s0001.g192	Y	-	273	Y		3	2	2.5	0	8	5	6.5	0		-	-		-		-	-	-		Acey_s0001.g192	-	-	-	Signal	-	-		Y	0.746	0		ANCCAN_00004	8.6e-82	74.4	168	Y	-	-	maker-ANCCEYDFT_Contig24-pred_gff_snap-gene-6.5-mRNA-1	6.9e-185	100	273	Y
-	ACEY_04848-1	Acey_s0031.g2254: Kunitz type serine protease inhibitor	Y	-	84	Y		3	4	3.5	0	4	8	6	0		IPR002223:Pancreatic trypsin inhibitor Kunitz domain;IPR020901:Proteinase inhibitor I2, Kunitz, conserved site;IPR036880:Pancreatic trypsin inhibitor Kunitz domain superfamily;	molecular_function:GO:0004867:serine-type endopeptidase inhibitor activity;		-		Kunitz type serine protease inhibitor 1	1.7645	0.786404		Acey_s0031.g2254	Kunitz type serine protease inhibitor	-	GO:0004867;GO:0008233	Signal;Protease;Hydrolase	-	GO:0030234;GO:0008233		Y	0.917	0		ANCCAN_00998	1.5e-56	90.5	84	Y	-	-	maker-ANCCEYDFT_Contig719-pred_gff_snap-gene-0.15-mRNA-1	3.8e-63	100	84	Y
-	ACEY_00681-1	Acey_s0003.g1379	-	-	108	Y		3	5	4	0	4	7	5.5	0		-	-		-		-	-	-		Acey_s0003.g1379	-	-	-	Coiled coil	-	-		-	-	0		ANCCAN_17447	1.1e-15	50	58	Y	-	-	maker-ANCCEYDFT_Contig3-pred_gff_snap-mRNA-10.25-mRNA-1	2.7e-22	47.4	95	-
-	ACEY_00932-1	Acey_s0004.g1944	Y	-	276	Y		3	3	3	0	7	4	5.5	0		IPR001820:Protease inhibitor I35 (TIMP);IPR008993:Tissue inhibitor of metalloproteinases-like, OB-fold;	molecular_function:GO:0008191:metalloendopeptidase inhibitor activity;		-		-	-	-		Acey_s0004.g1944	-	-	GO:0008191	Signal	-	GO:0030234		Y	0.957	0		ANCCAN_09665	5.7e-38	46.2	145	Y	-	-	maker-ANCCEYDFT_Contig36755-pred_gff_fgenesh-gene-0.0-mRNA-1	1.3e-105	100	146	Y
-	ACEY_16356-1	Acey_s0504.g2644	Y	-	79	Y		3	3	3	0	6	5	5.5	0		IPR002223:Pancreatic trypsin inhibitor Kunitz domain;IPR036880:Pancreatic trypsin inhibitor Kunitz domain superfamily;	molecular_function:GO:0004867:serine-type endopeptidase inhibitor activity;		K23619:13:COL28A: collagen type XXVIII alpha		Kunitz/Bovine pancreatic trypsin inhibitor domain protein	0.845058	0.434576		Acey_s0504.g2644	-	-	GO:0004867	Signal	-	GO:0030234		Y	0.909	0		ANCCAN_07249	2.1e-34	60	80	Y	-	-	-	-	-	-	-
-	ACEY_01981-1	heh-1: Putative protein heh-1	Y	-	159	Y		3	6	4.5	0	3	7	5	0		IPR003172:MD-2-related lipid-recognition domain;IPR014756:Immunoglobulin E-set;IPR039670:Sterol transport protein NPC2-like;	-		-		ML domain-containing protein	1.03911	0.524236		heh-1	Putative protein heh-1	-	GO:0005576	Signal;Secreted;Disulfide bond	-	GO:0005576		Y	0.871	0		ANCCAN_17831	8.7e-114	97.5	159	Y	-	-	maker-ANCCEYDFT_Contig162-pred_gff_snap-gene-4.24-mRNA-1	1e-116	100	159	Y
-	ACEY_17023-1	OV16: OV-16 antigen	-	-	171	Y		3	4	3.5	0	4	6	5	0		IPR008914:Phosphatidylethanolamine-binding protein;IPR035810:Phosphatidylethanolamine-binding protein, eukaryotic;IPR036610:PEBP-like superfamily;	-		K06910:151:PEBP, TFS1: phosphatidylethanolamine-binding protein		OV-16 antigen	2.12107	0.873048		OV16	OV-16 antigen	1.1.1.34	GO:0004420;GO:0005789;GO:0008299;GO:0015936;GO:0016021;GO:0050661	Endoplasmic reticulum;NADP	Metabolic intermediate biosynthesis	GO:0005783;GO:0006629;GO:0051186		-	-	0		ANCCAN_16544	6.5e-119	99.4	158	Y	-	-	maker-ANCCEYDFT_Contig133-pred_gff_snap-gene-4.11-mRNA-1	6.7e-120	100	158	Y
-	ACEY_00121-1	ANCCEY_10310	Y	-	142	Y		3	3	3	0	5	5	5	0		-	-		-		-	-	-		ANCCEY_10310	-	-	-	Signal	-	-		Y	0.933	0		ANCCAN_21299	3.3e-76	88.1	143	Y	-	-	maker-ANCCEYDFT_Contig404-pred_gff_snap-gene-0.9-mRNA-1	2e-90	100	142	Y
-	ACEY_04916-1	Acey_s0031.g2392	Y	-	92	Y		3	3	3	0	5	5	5	0		-	-		-		-	-	-		Acey_s0031.g2392	-	-	-	Signal	-	-		Y	0.912	0		ANCCAN_17847	7.3e-63	91.3	92	Y	-	-	maker-ANCCEYDFT_Contig14-pred_gff_fgenesh-gene-8.2-mRNA-1	8.9e-68	100	92	Y
-	ACEY_01140-1	Acey_s0005.g2371: Kunitz/Bovine pancreatic trypsin inhibitor domain protein	Y	-	72	Y		3	2	2.5	0	5	5	5	0		IPR002223:Pancreatic trypsin inhibitor Kunitz domain;IPR020901:Proteinase inhibitor I2, Kunitz, conserved site;IPR036880:Pancreatic trypsin inhibitor Kunitz domain superfamily;	molecular_function:GO:0004867:serine-type endopeptidase inhibitor activity;		-		BPTI/Kunitz inhibitor domain-containing protein	1.07664	0.540626		Acey_s0005.g2371	Kunitz/Bovine pancreatic trypsin inhibitor domain protein	-	GO:0004867	Signal	-	GO:0030234		Y	0.955	0		ANCCAN_02643	2.8e-22	51.9	54	-	-	-	maker-ANCCEYDFT_Contig178-pred_gff_snap-mRNA-1.7-mRNA-1	2.2e-50	100	72	Y
-	ACEY_11924-1	nas-5: Metalloendopeptidase	-	-	406	Y		3	6	4.5	0	3	6	4.5	0		IPR001506:Peptidase M12A;IPR006026:Peptidase, metallopeptidase;IPR024079:Metallopeptidase, catalytic domain superfamily;IPR034035:Astacin-like metallopeptidase domain;	molecular_function:GO:0004222:metalloendopeptidase activity|biological_process:GO:0006508:proteolysis;biological_process:GO:0006508:proteolysis|molecular_function:GO:0008237:metallopeptidase activity|molecular_function:GO:0008270:zinc ion binding;molecular_function:GO:0008237:metallopeptidase activity;		-		Metalloendopeptidase	0.936196	0.477713		nas-5	Metalloendopeptidase	3.4.24.21;3.4.24.-	GO:0060465;GO:0008270;GO:0004222;GO:0043050;GO:0046872	Hydrolase;Protease;Zinc;Metal-binding;Metalloprotease	-	GO:0043167;GO:0008233		-	-	0		ANCCAN_10719	1.2e-208	84.3	325	Y	-	-	maker-ANCCEYDFT_Contig32-pred_gff_fgenesh-gene-2.28-mRNA-1	2e-236	100	318	Y
-	ACEY_02656-1	Nucb: Nucb protein	-	-	347	Y		3	5	4	0	4	5	4.5	0		IPR002048:EF-hand domain;IPR011992:EF-hand domain pair;IPR018247:EF-Hand 1, calcium-binding site;IPR040250:Nucleobindin;	molecular_function:GO:0005509:calcium ion binding;		K20371:308:NUCB: nucleobindin		NUCleoBindin homolog	1.49658	0.702988		Nucb	Nucb protein	-	GO:0005793;GO:0005801;GO:0005509;GO:0005640;GO:0005615;GO:0050829;GO:0006874;GO:0016020;GO:0009749;GO:0046321;GO:0005802;GO:0044752;GO:0046627;GO:0032099;GO:0043204;GO:0098547;GO:0070093;GO:0005635;GO:0070062;GO:0005791;GO:0005975;GO:0042594;GO:0045599;GO:0005783;GO:1990680;GO:1901142;GO:0001965;GO:0030818;GO:0005798;GO:1903533;GO:0012505;GO:0090498;GO:0005319;GO:0032580;GO:0005797;GO:0003824;GO:…	Endoplasmic reticulum;Immunoglobulin domain;Phosphoprotein;Growth factor;Secreted;Cleavage on pair of basic residues;Signal;Golgi apparatus;Coiled coil;Calcium	-	GO:0043226;GO:0005576;GO:0005635;GO:0005615;GO:0043167;GO:0005794;GO:0005768;GO:0005856;GO:0005783;GO:0016023		-	-	0		ANCCAN_03919	1.1e-206	98.5	328	Y	-	-	maker-ANCCEYDFT_Contig262-augustus-gene-2.31-mRNA-1	7.5e-166	87.5	328	Y
-	ACEY_03766-1	NECAME_08072: Transthyretin-like family protein	Y	-	212	Y		3	5	4	0	3	6	4.5	0		IPR001534:Transthyretin-like;IPR038479:Transthyretin-like superfamily;	cellular_component:GO:0009986:cell surface;		-		Transthyretin-like family protein (Fragment)	0.59	0.10105		NECAME_08072	Transthyretin-like family protein	-	GO:0005615	Signal	-	GO:0005615		Y	0.804	0		ANCCAN_05675	2e-93	79.4	175	Y	-	-	maker-ANCCEYDFT_Contig38-pred_gff_fgenesh-mRNA-3.1-mRNA-1	1.4e-64	100	95	Y
-	ACEY_17707-1	harp: SWI/SNF-related matrix-associated actin-dependent regulator of chromatin subfamily A-like protein 1	-	-	865	Y		3	5	4	0	3	6	4.5	0		IPR000330:SNF2, N-terminal;IPR001650:Helicase, C-terminal;IPR004360:Glyoxalase/fosfomycin resistance/dioxygenase domain;IPR004361:Glyoxalase I;IPR010003:HARP domain;IPR014001:Helicase superfamily 1/2, ATP-binding domain;IPR018146:Glyoxalase I, conserved site;IPR027417:P-loop containing nucleoside triphosphate hydrolase;IPR029068:Glyoxalase/Bleomycin resistance protein/Dihydroxybiphenyl dioxygenas…	molecular_function:GO:0004462:lactoylglutathione lyase activity|molecular_function:GO:0046872:metal ion binding;molecular_function:GO:0005524:ATP binding|molecular_function:GO:0070615:ATP-dependent chromatin remodeler activity;biological_process:GO:0006281:DNA repair|biological_process:GO:0031297:replication fork processing|molecular_function:GO:0036310:ATP-dependent DNA/DNA annealing activity;		K14440:429:SMARCAL1, HARP: SWI/SNF-related matrix-associated actin-dependent regulator of chromatin subfamily A-like protein 1 [EC:3.6.4.12]		Putative SMARCAL1-like protein (inferred by orthology to a C. elegans protein)	1.62132	0.743781		harp	SWI/SNF-related matrix-associated actin-dependent regulator of chromatin subfamily A-like protein 1	3.6.4.-;3.6.1.-	GO:0006974;GO:0000278;GO:0031297;GO:0030097;GO:0036310;GO:0006259;GO:0035861;GO:0051216;GO:0004386;GO:0005634;GO:0008094;GO:0005524;GO:0010172;GO:0000733;GO:0001525;GO:0048589;GO:0005654;GO:0006357;GO:0004462;GO:0005662;GO:0016568	Helicase;Phosphoprotein;Nucleotide-binding;Acetylation;ATP-binding;Nucleus;Coiled coil;Disease mutation;Chromatin regulator;Hydrolase;Repeat	-	GO:0007049;GO:0051276;GO:0005694;GO:0009058;GO:0005654;GO:0043234;GO:0009790;GO:0040007;GO:0006950;GO:0034641;GO:0000228;GO:0005634;GO:0004386;GO:0048646;GO:0016887;GO:0002376;GO:0048856;GO:0006259		-	-	0		ANCCAN_01033	0	91.5	670	Y	-	-	maker-ANCCEYDFT_Contig528-augustus-gene-0.37-mRNA-1	2.1e-242	80.6	459	Y
-	ACEY_03474-1	ttr1: Transthyretin-like family protein	Y	-	145	Y		3	3	3	0	4	5	4.5	0		IPR001534:Transthyretin-like;IPR038479:Transthyretin-like superfamily;	cellular_component:GO:0009986:cell surface;		-		Transthyretin-like protein 46	2.2896	0.904314		ttr1	Transthyretin-like family protein	-	GO:0005615	Signal	-	GO:0005615		Y	0.95	0		ANCCAN_05239	1.1e-65	95.7	92	-	-	-	maker-ANCCEYDFT_Contig233-augustus-gene-2.65-mRNA-1	1.1e-68	83.6	116	-
-	ACEY_11165-1	serpin: Serine protease inhibitor	-	-	373	Y		3	5	4	0	3	5	4	0		IPR000215:Serpin family;IPR023795:Serpin, conserved site;IPR023796:Serpin domain;IPR036186:Serpin superfamily;IPR042178:Serpin superfamily, domain 1;IPR042185:Serpin superfamily, domain 2;	molecular_function:GO:0004867:serine-type endopeptidase inhibitor activity|cellular_component:GO:0005615:extracellular space;		-		Serine proteinase inhibitor	1.53948	0.717404		serpin	Serine protease inhibitor	-	GO:0008233;GO:0005615;GO:0004869;GO:2000117;GO:0004867	Protease;Signal;Hydrolase	-	GO:0005615;GO:0008233;GO:0030234		-	-	0		ANCCAN_04725	5.2e-226	85.3	373	Y	-	-	maker-ANCCEYDFT_Contig47-pred_gff_snap-gene-3.6-mRNA-1	9.7e-265	100	373	Y
-	ACEY_10131-1	tdh1: Glyceraldehyde-3-phosphate dehydrogenase 1	-	-	353	-		3	5	4	0	3	5	4	0		IPR006424:Glyceraldehyde-3-phosphate dehydrogenase, type I;IPR020828:Glyceraldehyde 3-phosphate dehydrogenase, NAD(P) binding domain;IPR020829:Glyceraldehyde 3-phosphate dehydrogenase, catalytic domain;IPR020830:Glyceraldehyde 3-phosphate dehydrogenase, active site;IPR020831:Glyceraldehyde/Erythrose phosphate dehydrogenase family;IPR036291:NAD(P)-binding domain superfamily;	biological_process:GO:0006006:glucose metabolic process|molecular_function:GO:0016620:oxidoreductase activity, acting on the aldehyde or oxo group of donors, NAD or NADP as acceptor|molecular_function:GO:0050661:NADP binding|molecular_function:GO:0051287:NAD binding;molecular_function:GO:0016620:oxidoreductase activity, acting on the aldehyde or oxo group of donors, NAD or NADP as acceptor;molecu…		K00134:546:GAPDH, gapA: glyceraldehyde 3-phosphate dehydrogenase (phosphorylating) [EC:1.2.1.12]		Glyceraldehyde-3-phosphate dehydrogenase	1.02669	0.518745		tdh1	Glyceraldehyde-3-phosphate dehydrogenase 1	2.6.99.-;1.2.1.12;1.2.1.-	GO:0035686;GO:0070994;GO:0000226;GO:0050821;GO:0043209;GO:0019899;GO:0050661;GO:0042802;GO:0045821;GO:0007525;GO:0006000;GO:0009277;GO:0071346;GO:0071470;GO:0000184;GO:0006096;GO:0006417;GO:0080022;GO:0016241;GO:0005829;GO:0097228;GO:0031965;GO:0016620;GO:0003873;GO:0030018;GO:0061621;GO:0005929;GO:0051402;GO:0043231;GO:0030317;GO:0004365;GO:0007520;GO:0017148;GO:0006006;GO:0005811;GO:0004721;GO:…	Oxidoreductase;Phosphoprotein;Protein phosphatase;Oxidation;Acetylation;Cytoplasm;Ubl conjugation;Cytoskeleton;Translation regulation;NAD;S-nitrosylation;Glycolysis;Nucleus;Apoptosis;ADP-ribosylation;Methylation	Carbohydrate degradation	GO:0006464;GO:0005635;GO:0008219;GO:0005811;GO:0051186;GO:0006950;GO:0005856;GO:0009058;GO:0034641;GO:0005975;GO:0006091;GO:0005618;GO:0005829;GO:0007010;GO:0016491;GO:0007165;GO:0005929;GO:0009056;GO:0044281;GO:0008092		-	-	0		ANCCAN_07361	5.8e-184	88.2	296	Y	-	-	maker-ANCCEYDFT_Contig41-pred_gff_snap-gene-5.21-mRNA-1	7.1e-254	100	341	Y
-	ACEY_01977-1	SOD: Superoxide dismutase [Cu-Zn]	Y	-	186	Y		3	4	3.5	0	3	5	4	0		IPR001424:Superoxide dismutase, copper/zinc binding domain;IPR018152:Superoxide dismutase, copper/zinc, binding site;IPR024134:Superoxide dismutase (Cu/Zn) / superoxide dismutase copper chaperone;IPR036423:Superoxide dismutase-like, copper/zinc binding domain superfamily;	biological_process:GO:0006801:superoxide metabolic process|molecular_function:GO:0046872:metal ion binding;		K04565:160:SOD1: superoxide dismutase, Cu-Zn family [EC:1.15.1.1]		Superoxide dismutase [Cu-Zn]	0.87965	0.451163		SOD	Superoxide dismutase [Cu-Zn]	1.15.1.1	GO:0010038;GO:0008270;GO:0005507;GO:0051881;GO:0071280;GO:0042802;GO:0005737;GO:0045471;GO:0050665;GO:0005773;GO:0008090;GO:0043524;GO:0006879;GO:0031012;GO:0000303;GO:0070050;GO:0040014;GO:0009410;GO:0019226;GO:0043087;GO:0004784;GO:0071484;GO:0046872;GO:0005829;GO:0060087;GO:0001541;GO:0042542;GO:0051597;GO:0006302;GO:0001306;GO:0005615;GO:0019430;GO:0007568;GO:0005739;GO:0060052;GO:0000209;GO:…	Zinc;Copper;Oxidoreductase;Glycoprotein;Antioxidant;Metal-binding;Disulfide bond;Acetylation;Allergen;Lipoprotein;Phosphoprotein;Nucleus;Glutathionylation;Cytoplasm;Palmitate	-	GO:0007009;GO:0043226;GO:0000003;GO:0005576;GO:0006790;GO:0016491;GO:0042592;GO:0008219;GO:0006950;GO:0050877;GO:0030154;GO:0000902;GO:0005777;GO:0002376;GO:0040007;GO:0007010;GO:0005829;GO:0030705;GO:0005615;GO:0007568;GO:0003013;GO:0005737;GO:0048856;GO:0019899;GO:0005773;GO:0009790;GO:0043167		Y	0.816	0		ANCCAN_18290	2.3e-83	69	184	Y	-	-	maker-ANCCEYDFT_Contig162-pred_gff_snap-gene-4.16-mRNA-1	9.9e-135	100	186	Y
-	ACEY_08009-1	-	-	-	301	Y		3	3	3	0	4	4	4	0		-	-		-		-	-	-		-	-	-	-	-	-	-		-	-	0		ANCCAN_14640	4.1e-102	77.7	184	Y	-	-	maker-ANCCEYDFT_Contig273-pred_gff_fgenesh-gene-2.34-mRNA-1	2.7e-132	100	184	Y
-	ACEY_03593-1	saa-1: Surface associated antigen 1	-	-	162	Y		3	3	3	0	4	4	4	0		IPR016859:Uncharacterised conserved protein UCP207779;IPR024930:Skp domain superfamily;	-		-		Microfilaria Surface-Associated protein	1.26604	0.618634		saa-1	Surface associated antigen 1	-	GO:0016021	Signal	-	-		Y	0.937	2		ANCCAN_01423	2.7e-90	98.5	136	Y	-	-	maker-ANCCEYDFT_Contig70-pred_gff_fgenesh-mRNA-6.4-mRNA-1	1.6e-91	100	136	Y
-	ACEY_12952-1	Acey_s0233.g3095	Y	-	476	Y		3	3	3	0	4	4	4	0		IPR003677:SXP/RAL-2 family protein Ani s 5-like, cation-binding domain;	-		-		-	-	-		Acey_s0233.g3095	-	-	-	Signal;Coiled coil	-	-		Y	0.842	0		ANCCAN_12583	1.3e-63	68.4	158	Y	-	-	maker-ANCCEYDFT_Contig343-pred_gff_fgenesh-gene-1.5-mRNA-1	7.5e-152	96.2	235	Y
-	ACEY_09504-1	gst-6: Probable glutathione S-transferase 6	Y	-	246	Y		3	4	3.5	0	3	4	3.5	0		IPR004045:Glutathione S-transferase, N-terminal;IPR004046:Glutathione S-transferase, C-terminal;IPR010987:Glutathione S-transferase, C-terminal-like;IPR036249:Thioredoxin-like superfamily;IPR036282:Glutathione S-transferase, C-terminal domain superfamily;IPR040079:Glutathione Transferase family;	molecular_function:GO:0005515:protein binding|biological_process:GO:0006749:glutathione metabolic process;		K04097:110:HPGDS: prostaglandin-H2 D-isomerase / glutathione transferase [EC:5.3.99.2 2.5.1.18]		Sigma class glutathione-s-transferase	1.15932	0.575644		gst-6	Probable glutathione S-transferase 6	2.5.1.18	GO:0004364;GO:0045087;GO:0008340;GO:0004602;GO:0016740;GO:0055114;GO:0005903	Transferase	-	GO:0048856;GO:0002376;GO:0016765;GO:0007568;GO:0006950		Y	0.741	0		ANCCAN_04559	1.9e-146	93.7	207	Y	-	-	maker-ANCCEYDFT_Contig9-augustus-gene-7.49-mRNA-1	1.4e-126	87.4	207	Y
-	ACEY_00179-1	Pcsk1: Pcsk1 protein	Y	-	619	Y		3	3	3	0	4	3	3.5	0		IPR000209:Peptidase S8/S53 domain;IPR002884:P domain;IPR008979:Galactose-binding-like domain superfamily;IPR015500:Peptidase S8, subtilisin-related;IPR022398:Peptidase S8, subtilisin, His-active site;IPR023827:Peptidase S8, subtilisin, Asp-active site;IPR034182:Kexin/furin catalytic domain;IPR036852:Peptidase S8/S53 domain superfamily;IPR038466:Peptidase S8, pro-domain superfamily;	molecular_function:GO:0004252:serine-type endopeptidase activity|biological_process:GO:0006508:proteolysis;biological_process:GO:0006508:proteolysis|molecular_function:GO:0008236:serine-type peptidase activity;		K01359:317:PCSK1: proprotein convertase subtilisin/kexin type 1 [EC:3.4.21.93]		Proprotein convertase subtilisin/kexin type 6	1.15115	0.572253		Pcsk1	Pcsk1 protein	3.4.21.94;3.4.-.-;3.4.21.93;3.4.21.-	GO:0035418;GO:0040011;GO:0030141;GO:0004252;GO:0042089;GO:0009617;GO:0048706;GO:0003279;GO:0007507;GO:0001822;GO:0002001;GO:0003146;GO:0030323;GO:0051216;GO:0005794;GO:0035180;GO:0009952;GO:0003140;GO:0002165;GO:0019058;GO:0033334;GO:0060976;GO:0016486;GO:0032455;GO:0001947;GO:0030421;GO:0048703;GO:0016485;GO:0006508;GO:0004175;GO:0048566;GO:0007368;GO:0042277;GO:0035187;GO:0005788;GO:0005615;GO:…	Pregnancy;Signal;Hydrolase;Protease;Cleavage on pair of basic residues;Zymogen;Serine protease	-	GO:0008233;GO:0044403;GO:0005615;GO:0009790;GO:0000003;GO:0016023;GO:0003013;GO:0051604;GO:0005794;GO:0048856		Y	0.883	0		ANCCAN_24669	1.9e-224	93.3	329	Y	-	-	maker-ANCCEYDFT_Contig55-pred_gff_snap-gene-6.5-mRNA-1	1.3e-126	89.2	203	Y
-	ACEY_04555-1	CBG26016: Protein CBG26016	Y	-	238	Y		3	3	3	0	3	4	3.5	0		IPR002919:Trypsin Inhibitor-like, cysteine rich domain;IPR036084:Serine protease inhibitor-like superfamily;	-		-		Trypsin Inhibitor like cysteine rich domain protein	1.15631	0.574396		CBG26016	Protein CBG26016	-	GO:0006351;GO:0017053;GO:0007049;GO:0008233	Protease;Signal	-	GO:0007049;GO:0008233;GO:0043234		Y	0.869	0		ANCCAN_05179	4e-170	91.5	235	Y	-	-	maker-ANCCEYDFT_Contig75-pred_gff_snap-gene-6.12-mRNA-1	6.1e-183	100	233	Y
-	ACEY_16896-1	SCP domain-containing protein	-	Y	210	Y		3	3	3	0	4	3	3.5	0		IPR014044:CAP domain;IPR035940:CAP superfamily;	-		-		SCP domain-containing protein	0.848256	0.436121		-	-	-	-	-	-	-		-	-	0		ANCCAN_05362	7.2e-20	38.1	155	-	-	-	-	-	-	-	-
-	ACEY_13486-1	CBG25670: Metridin ShK toxin domain containing protein	Y	-	227	Y		3	3	3	0	4	3	3.5	0		IPR003582:ShKT domain;	-		-		ShTK domain protein	1.54073	0.717815		CBG25670	Metridin ShK toxin domain containing protein	-	GO:0016021	Signal	-	-		Y	0.843	0		ANCCAN_05622	3.1e-136	80.5	236	Y	-	-	maker-ANCCEYDFT_Contig107-pred_gff_snap-gene-3.9-mRNA-1	1.1e-126	97.1	175	Y
-	ACEY_06163-1	ccg-1: Putative Conserved Cystein/Glycine domain protein	Y	-	291	Y		3	2	2.5	0	3	4	3.5	0		-	-		-		-	-	-		ccg-1	Putative Conserved Cystein/Glycine domain protein	-	GO:0016021	Signal	-	-		Y	0.89	0		ANCCAN_20685	4.4e-39	92.9	70	-	-	-	augustus-ANCCEYDFT_Contig23-processed-gene-1.0-mRNA-1	1.2e-169	100	224	Y
-	ACEY_06926-1	Acey_s0056.g2713: Kunitz/Bovine pancreatic trypsin inhibitor domain protein	Y	-	159	Y		3	3	3	0	3	3	3	0		IPR002223:Pancreatic trypsin inhibitor Kunitz domain;IPR020901:Proteinase inhibitor I2, Kunitz, conserved site;IPR036880:Pancreatic trypsin inhibitor Kunitz domain superfamily;	molecular_function:GO:0004867:serine-type endopeptidase inhibitor activity;		K23624:39:PAPLN: papilin		Kunitz/Bovine pancreatic trypsin inhibitor domain protein	0.601032	0.126369		Acey_s0056.g2713	Kunitz/Bovine pancreatic trypsin inhibitor domain protein	-	GO:0004867	Signal	-	GO:0030234		Y	0.937	0		ANCCAN_18171	4.6e-59	59.9	142	Y	-	-	maker-ANCCEYDFT_Contig25-pred_gff_snap-mRNA-7.17-mRNA-1	3.9e-96	100	124	Y
-	ACEY_07896-1	Ancylostoma-specific	-	-	957	Y		3	3	3	0	3	3	3	0		-	-		-		-	-	-		-	-	-	GO:0016021	Membrane;Transmembrane;Transmembrane helix	-	-		-	-	1		ANCCAN_01922	5.7e-187	40	804	-	-	-	maker-ANCCEYDFT_Contig408-pred_gff_snap-gene-1.19-mRNA-1	1.1e-275	100	404	Y
-	ACEY_18210-1	catB: Cathepsin B	Y	-	405	Y		3	3	3	0	3	3	3	0		IPR000169:Cysteine peptidase, cysteine active site;IPR000668:Peptidase C1A, papain C-terminal;IPR025660:Cysteine peptidase, histidine active site;IPR025661:Cysteine peptidase, asparagine active site;IPR038765:Papain-like cysteine peptidase superfamily;	biological_process:GO:0006508:proteolysis|molecular_function:GO:0008234:cysteine-type peptidase activity;		K01363:394:CTSB: cathepsin B [EC:3.4.22.1]		Cysteine endopeptidase	1.02312	0.517161		catB	Cathepsin B	3.4.22.1;3.4.-.-;3.4.22.-	GO:0009897;GO:0046697;GO:0005730;GO:0036021;GO:0009749;GO:0005518;GO:0046718;GO:0035071;GO:0042470;GO:0005773;GO:0005085;GO:0014070;GO:0060548;GO:0005901;GO:0048102;GO:0019233;GO:0005739;GO:0031101;GO:0016324;GO:0034097;GO:0043394;GO:0007283;GO:0004175;GO:0042981;GO:0009611;GO:0098595;GO:0042277;GO:0030855;GO:0045471;GO:0043434;GO:0071260;GO:0006508;GO:0002224;GO:0042383;GO:0007519;GO:0009612;GO:…	Hydrolase;Glycoprotein;Acetylation;Thiol protease;Zymogen;Disulfide bond;Lysosome;Protease;Signal	-	GO:0005730;GO:0005773;GO:0005739;GO:0043226;GO:0048856;GO:0008233;GO:0044403;GO:0000003;GO:0040007;GO:0005576;GO:0016023;GO:0008219;GO:0005764;GO:0006914;GO:0030154;GO:0005615;GO:0009056		Y	0.432	1		ANCCAN_21868	1.9e-174	96.9	225	Y	-	-	maker-ANCCEYDFT_Contig183-augustus-gene-3.35-mRNA-1	6e-165	86.2	260	Y
-	ACEY_00524-1	DUF4440 domain-containing protein (Fragment)	-	-	125	Y		3	3	3	0	3	3	3	0		IPR027843:Domain of unknown function DUF4440;IPR032710:NTF2-like domain superfamily;	-		-		DUF4440 domain-containing protein (Fragment)	0.630489	0.193972		-	-	-	-	-	-	-		-	-	0		ANCCAN_06342	2.1e-68	86	114	Y	-	-	maker-ANCCEYDFT_Contig1174-pred_gff_snap-gene-0.8-mRNA-1	4.3e-79	98.2	114	Y
-	ACEY_03255-1	-	-	-	158	Y		3	3	3	0	3	3	3	0		-	-		-		-	-	-		-	-	-	-	Signal	-	-		-	-	1		ANCCAN_20581	7.8e-18	85.4	48	Y	-	-	maker-ANCCEYDFT_Contig208-augustus-gene-3.36-mRNA-1	1.7e-76	100	104	Y
-	ACEY_18076-1	ShTK domain protein (Fragment)	Y	-	131	Y		3	2	2.5	0	4	2	3	0		IPR003582:ShKT domain;	-		-		ShTK domain protein (Fragment)	0.854037	0.438907		-	-	-	-	-	-	-		Y	0.858	1		ANCCAN_14662	8.7e-42	76	125	Y	-	-	maker-ANCCEYDFT_Contig888-pred_gff_snap-gene-0.16-mRNA-1	5.7e-62	100	131	Y
-	ACEY_00116-1	Acey_s0001.g222	-	-	177	Y		3	2	2.5	0	3	3	3	0		-	-		-		-	-	-		Acey_s0001.g222	-	-	-	Signal	-	-		-	-	1		ANCCAN_24134	2.5e-79	89.2	139	Y	-	-	maker-ANCCEYDFT_Contig404-pred_gff_fgenesh-gene-1.39-mRNA-1	1.5e-89	100	139	Y
-	ACEY_10949-3	shn: Zinc finger protein 40	-	-	1603	-		3	2	2.5	0	3	3	3	0		IPR013087:Zinc finger C2H2-type;IPR036236:Zinc finger C2H2 superfamily;	-		K09239:198:HIVEP: human immunodeficiency virus type I enhancer-binding protein		Zinc finger, C2H2 type	0.603587	0.132233		shn	Zinc finger protein 40	-	GO:0006366;GO:0044212;GO:0048190;GO:0040018;GO:0045138;GO:0008285;GO:0008355;GO:0007476;GO:0008586;GO:0005739;GO:0003676;GO:0007398;GO:0043565;GO:0045705;GO:0003705;GO:0007275;GO:0007494;GO:0001106;GO:0008270;GO:0007422;GO:0007165;GO:0001105;GO:0035914;GO:0005634;GO:0000122;GO:0048100;GO:0001102;GO:0071837;GO:0046872;GO:0007443;GO:0048813;GO:0001206;GO:0008283;GO:0045893;GO:0003700;GO:0007179;GO:…	Transcription;Zinc;Coiled coil;Repeat;Activator;Phosphoprotein;Transcription regulation;Zinc-finger;Nucleus	-	GO:0008134;GO:0003677;GO:0030154;GO:0043167;GO:0048856;GO:0005739;GO:0000003;GO:0007165;GO:0040007;GO:0005634;GO:0001071;GO:0000988		-	-	0		ANCCAN_26118	1e-240	92.9	396	-	-	-	maker-ANCCEYDFT_Contig33-pred_gff_fgenesh-gene-2.2-mRNA-1	0	91.6	651	Y
-	ACEY_00802-2	alt: Alanine transaminase	-	-	552	Y		3	0	1.5	0	6	0	3	0		IPR004839:Aminotransferase, class I/classII;IPR015421:Pyridoxal phosphate-dependent transferase, major domain;IPR015422:Pyridoxal phosphate-dependent transferase, small domain;IPR015424:Pyridoxal phosphate-dependent transferase;IPR045088:Aminotransferase ALAT1/2-like;	molecular_function:GO:0003824:catalytic activity;molecular_function:GO:0008483:transaminase activity;biological_process:GO:0009058:biosynthetic process|molecular_function:GO:0030170:pyridoxal phosphate binding;		K00814:603:GPT, ALT: alanine transaminase [EC:2.6.1.2]		Alanine aminotransferase 2	1.34839	0.650103		alt	Alanine transaminase	2.6.1.2	GO:0042853;GO:0042851;GO:0005615;GO:0005739;GO:0030170;GO:0006103;GO:0003824;GO:0009058;GO:0070062;GO:0008483;GO:0008652;GO:0004021;GO:0005759	Acetylation;Pyridoxal phosphate;Transferase;Transit peptide;Phosphoprotein;Pyruvate;Disease mutation;Mental retardation;Aminotransferase	Amino-acid degradation	GO:0009058;GO:0043226;GO:0005576;GO:0043167;GO:0005615;GO:0005739;GO:0006520		-	-	0		ANCCAN_12104	0	96.6	499	Y	-	-	maker-ANCCEYDFT_Contig56-augustus-gene-2.19-mRNA-1	9.1e-166	78.6	308	-
-	ACEY_17246-1	asp6: SCP-like protein	Y	Y	492	Y		3	2	2.5	0	3	2	2.5	0		IPR001283:Cysteine-rich secretory protein-related;IPR014044:CAP domain;IPR035940:CAP superfamily;	-		-		-	-	-		asp6	SCP-like protein	-	GO:0016021	Signal	-	-		Y	0.921	0		ANCCAN_10075	8.2e-142	46.3	471	-	-	-	maker-ANCCEYDFT_Contig592-pred_gff_snap-gene-0.11-mRNA-1	1.5e-152	50.9	470	-
-	ACEY_06101-2	ttx-7: Inositol monophosphatase ttx-7	-	-	319	Y		3	2	2.5	0	3	2	2.5	0		IPR000760:Inositol monophosphatase-like;IPR020550:Inositol monophosphatase, conserved site;IPR020552:Inositol monophosphatase, lithium-sensitive;IPR020583:Inositol monophosphatase, metal-binding site;IPR033942:Inositol monophosphatase;	molecular_function:GO:0008934:inositol monophosphate 1-phosphatase activity|biological_process:GO:0046855:inositol phosphate dephosphorylation;biological_process:GO:0046854:phosphatidylinositol phosphate biosynthetic process;biological_process:GO:0046855:inositol phosphate dephosphorylation;		K01092:283:E3.1.3.25, IMPA, suhB: myo-inositol-1(or 4)-monophosphatase [EC:3.1.3.25]		Inositol-1-monophosphatase	0.726929	0.375958		ttx-7	Inositol monophosphatase ttx-7	3.1.3.25;3.1.3.94	GO:0052833;GO:0043052;GO:0042803;GO:0070062;GO:0031403;GO:0006020;GO:0006661;GO:0005737;GO:0006021;GO:0035418;GO:0030145;GO:0043647;GO:0006796;GO:0052834;GO:0007165;GO:0046854;GO:0008934;GO:0000287;GO:0008104;GO:0052832;GO:0016311;GO:0042802;GO:0046855	Hydrolase;Lithium;Cytoplasm;Magnesium;Phosphoprotein;Metal-binding	Polyol metabolism	GO:0005576;GO:0009056;GO:0006629;GO:0007165;GO:0005975;GO:0044281;GO:0016791;GO:0043226;GO:0005737		-	-	0		ANCCAN_20274	1.1e-116	86.4	198	-	-	-	maker-ANCCEYDFT_Contig416-augustus-gene-0.26-mRNA-1	2.3e-116	90.1	192	-
-	ACEY_06449-1	hagh: Hydroxyacylglutathione hydrolase, mitochondrial	-	-	782	Y		3	2	2.5	0	3	2	2.5	0		IPR001279:Metallo-beta-lactamase;IPR001965:Zinc finger, PHD-type;IPR003877:SPRY domain;IPR011011:Zinc finger, FYVE/PHD-type;IPR013320:Concanavalin A-like lectin/glucanase domain superfamily;IPR017782:Hydroxyacylglutathione hydrolase;IPR019786:Zinc finger, PHD-type, conserved site;IPR032282:Hydroxyacylglutathione hydrolase, C-terminal domain;IPR035680:Hydroxyacylglutathione hydrolase, MBL domain;I…	molecular_function:GO:0004416:hydroxyacylglutathione hydrolase activity|biological_process:GO:0019243:methylglyoxal catabolic process to D-lactate via S-lactoyl-glutathione;molecular_function:GO:0005515:protein binding;cellular_component:GO:0048188:Set1C/COMPASS complex|biological_process:GO:0051568:histone H3-K4 methylation;		K14964:345:ASH2: Set1/Ash2 histone methyltransferase complex subunit ASH2		Set1/Ash2 histone methyltransferase complex subunit ASH2 (inferred by orthology to a human protein)	1.98011	0.842123		hagh	Hydroxyacylglutathione hydrolase, mitochondrial	3.1.2.6	GO:0019233;GO:0070062;GO:0060290;GO:0051568;GO:0048188;GO:0005829;GO:0007283;GO:0019853;GO:0004416;GO:0044212;GO:0005759;GO:0046872;GO:0008612;GO:0005875;GO:0006749;GO:0019243;GO:0008340;GO:0006750;GO:0006090;GO:0001666	Transit peptide;Cytoplasm;Zinc;Methyltransferase;Zinc-finger;Hydrolase;Acetylation;Mitochondrion;Metal-binding	Secondary metabolite metabolism	GO:0006790;GO:0005829;GO:0043226;GO:0009056;GO:0007568;GO:0005576;GO:0005739;GO:0044281		-	-	0		ANCCAN_21644	0	87.6	723	Y	-	-	maker-ANCCEYDFT_Contig145-pred_gff_fgenesh-gene-1.0-mRNA-1	0	90.8	805	Y
-	ACEY_10800-1	NIN: Bm5556	-	-	997	-		3	2	2.5	0	3	2	2.5	0		IPR011992:EF-hand domain pair;	-		-		EF-hand domain-containing protein	0.59	0.10105		NIN	Bm5556	-	GO:0005856;GO:0005509;GO:0000226	Signal;Coiled coil	-	GO:0005856;GO:0043167;GO:0007010		-	-	0		ANCCAN_01267	0	98.9	727	Y	-	-	maker-ANCCEYDFT_Contig46-augustus-gene-6.16-mRNA-1	2.8e-76	59.3	275	-
-	ACEY_14985-1	asp6: SCP-like protein	Y	Y	467	Y		3	0	1.5	0	5	0	2.5	0		IPR001283:Cysteine-rich secretory protein-related;IPR014044:CAP domain;IPR035940:CAP superfamily;	-		-		SCP domain-containing protein	0.781105	0.403221		asp6	SCP-like protein	-	GO:0016021	Signal	-	-		Y	0.765	0		ANCCAN_10075	4e-215	68.1	436	-	-	-	maker-ANCCEYDFT_Contig592-pred_gff_snap-gene-0.11-mRNA-1	1.5e-236	73.4	444	-
-	ACEY_03234-1	ANCCEY_13713: SR00449	Y	-	164	Y		3	0	1.5	0	4	0	2	0		IPR039260:Chondroitin proteoglycan 3;	-		-		Chondroitin proteoglycan 3	2.51748	0.936705		ANCCEY_13713	SR00449	-	GO:0005622;GO:0008270	Zinc-finger;Signal	-	GO:0005622		Y	0.895	0		ANCCAN_02917	2.5e-111	92.7	164	Y	-	-	maker-ANCCEYDFT_Contig975-pred_gff_fgenesh-gene-0.0-mRNA-1	2.7e-119	100	164	Y
-	ACEY_09632-1	SCP domain-containing protein	-	-	216	Y		3	0	1.5	0	4	0	2	0		IPR035940:CAP superfamily;	-		-		SCP domain-containing protein	1.11682	0.55783		-	-	-	-	Signal	-	-		-	-	1		ANCCAN_05443	5.6e-47	51	149	-	-	-	maker-ANCCEYDFT_Contig372-pred_gff_fgenesh-mRNA-1.2-mRNA-1	5.1e-70	100	104	Y
-	ACEY_13389-1	Acey_s0258.g456	Y	-	148	Y		3	0	1.5	0	4	0	2	0		IPR035109:Ancylostoma-associated secreted protein related;	-		-		-	-	-		Acey_s0258.g456	-	-	GO:0016021	Transmembrane;Membrane;Transmembrane helix	-	-		Y	0.79	1		-	-	-	-	-	-	-	maker-ANCCEYDFT_Contig594-pred_gff_fgenesh-gene-0.4-mRNA-1	5.7e-111	100	148	Y
-	ACEY_18029-1	Tissue inhibitor of metalloproteinase	Y	-	147	Y		3	0	1.5	0	4	0	2	0		IPR001134:Netrin domain;IPR001820:Protease inhibitor I35 (TIMP);IPR008993:Tissue inhibitor of metalloproteinases-like, OB-fold;	molecular_function:GO:0005515:protein binding;molecular_function:GO:0008191:metalloendopeptidase inhibitor activity;		K22583:54:TIMP2: metalloproteinase inhibitor 2		Tissue inhibitor of metalloproteinase	1.0316	0.520922		-	Tissue inhibitor of metalloprotease-2	-	GO:0005576;GO:0008191;GO:0008237	Disulfide bond;Metalloprotease;Secreted;Signal	-	GO:0005576;GO:0030234		Y	0.899	0		ANCCAN_30209	1e-49	68.6	102	Y	-	-	maker-ANCCEYDFT_Contig88-pred_gff_fgenesh-gene-1.2-mRNA-1	6.1e-110	100	147	Y
-	ACEY_01604-1	CBG01966: Protein CBG01966	Y	-	98	Y		3	0	1.5	0	4	0	2	0		-	-		-		-	-	-		CBG01966	Protein CBG01966	-	-	Signal	-	-		Y	0.889	0		ANCCAN_13714	3.6e-39	81.4	70	Y	-	-	maker-ANCCEYDFT_Contig131-pred_gff_snap-gene-4.11-mRNA-1	5e-70	100	98	Y
-	ACEY_03233-1	Bm5250: Chondroitin proteoglycan 3	Y	-	202	Y		3	0	1.5	0	4	0	2	0		IPR039260:Chondroitin proteoglycan 3;	-		-		Chondroitin proteoglycan 3	3.24271	0.968076		Bm5250	Chondroitin proteoglycan 3	-	-	Signal	-	-		Y	0.711	0		ANCCAN_02918	2.5e-139	91.2	204	Y	-	-	maker-ANCCEYDFT_Contig975-pred_gff_snap-gene-0.7-mRNA-1	6.9e-152	100	202	Y
-	ACEY_07887-1	HSP20: Heat shock protein homolog	-	-	155	Y		3	0	1.5	0	4	0	2	0		IPR001436:Alpha crystallin/Small heat shock protein, animal type;IPR002068:Alpha crystallin/Hsp20 domain;IPR008978:HSP20-like chaperone;	-		K09542:67:CRYAB: crystallin, alpha B		SHSP domain-containing protein	0.990096	0.502369		HSP20	Heat shock protein homolog	-	GO:0042626;GO:0009408;GO:0005829;GO:0044268;GO:0008340;GO:0030968;GO:0051082;GO:0009792	Stress response	-	GO:0009790;GO:0051082;GO:0048856;GO:0007568;GO:0006950;GO:0005829		-	-	0		ANCCAN_07197	2.7e-115	94.2	155	Y	-	-	maker-ANCCEYDFT_Contig29-pred_gff_fgenesh-gene-6.3-mRNA-1	4.8e-120	100	155	Y
-	ACEY_18078-1	ef1a: Elongation factor 1-alpha	-	-	464	Y		3	0	1.5	0	3	0	1.5	0		IPR000795:Translational (tr)-type GTP-binding domain;IPR004160:Translation elongation factor EFTu/EF1A, C-terminal;IPR004161:Translation elongation factor EFTu-like, domain 2;IPR004539:Translation elongation factor EF1A, eukaryotic/archaeal;IPR009000:Translation protein, beta-barrel domain superfamily;IPR009001:Translation elongation factor EF1A/initiation factor IF2gamma, C-terminal;IPR027417:P-…	molecular_function:GO:0003746:translation elongation factor activity|molecular_function:GO:0005525:GTP binding|biological_process:GO:0006414:translational elongation;molecular_function:GO:0003924:GTPase activity|molecular_function:GO:0005525:GTP binding;molecular_function:GO:0005525:GTP binding;		K03231:818:EEF1A: elongation factor 1-alpha		Elongation factor 1-alpha	0.907963	0.464544		ef1a	Elongation factor 1-alpha	4.6.1.2	GO:0009277;GO:0002182;GO:0019722;GO:0003746;GO:0043025;GO:0045335;GO:0030864;GO:0043065;GO:0051701;GO:0051015;GO:0005737;GO:0098574;GO:0010035;GO:0030027;GO:0044822;GO:0051602;GO:0008340;GO:1904714;GO:0005938;GO:0030445;GO:0032587;GO:0070062;GO:0005615;GO:0090218;GO:0019901;GO:0005622;GO:0051017;GO:0005811;GO:0003924;GO:0009792;GO:0008076;GO:0005730;GO:0043209;GO:0006469;GO:0008135;GO:0006414;GO:…	GTP-binding;cGMP biosynthesis;Actin-binding;Isopeptide bond;Protein biosynthesis;Elongation factor;Potassium channel;Disease mutation;Methylation;Cytoplasm;Nucleotide-binding;Autism spectrum disorder;Phosphoprotein;Epilepsy;Ubl conjugation;Mental retardation;Acetylation;Potassium transport	Protein biosynthesis	GO:0005856;GO:0009790;GO:0040007;GO:0003924;GO:0008135;GO:0005622;GO:0005811;GO:0005764;GO:0008092;GO:0006914;GO:0005615;GO:0019899;GO:0008219;GO:0005737		-	-	0		ANCCAN_14666	0	99.1	464	Y	-	-	maker-ANCCEYDFT_Contig90-augustus-gene-0.30-mRNA-1	4.7e-300	95.1	428	-
-	ACEY_03399-1	CBG16558: Mesocentin	-	-	1967	Y		3	0	1.5	0	3	0	1.5	0		IPR001881:EGF-like calcium-binding domain;IPR002035:von Willebrand factor, type A;IPR003961:Fibronectin type III;IPR011041:Soluble quinoprotein glucose/sorbosone dehydrogenase;IPR013783:Immunoglobulin-like fold;IPR036116:Fibronectin type III superfamily;IPR036465:von Willebrand factor A-like domain superfamily;	molecular_function:GO:0003824:catalytic activity;molecular_function:GO:0005509:calcium ion binding;molecular_function:GO:0005515:protein binding;		-		-	-	-		CBG16558	Mesocentin	-	GO:0005576;GO:0005509;GO:0005578;GO:0007155;GO:0008406;GO:0007399;GO:0003824;GO:0004867	Cell adhesion;Developmental protein;Extracellular matrix;Glycoprotein;Disulfide bond;Immunoglobulin domain;EGF-like domain;Sushi;Signal;Repeat	-	GO:0005578;GO:0043167;GO:0005576;GO:0030234;GO:0000003;GO:0007155		-	-	0		ANCCAN_20285	0	93	1228	Y	-	-	maker-ANCCEYDFT_Contig869-augustus-gene-0.22-mRNA-1	0	72.1	825	Y
-	ACEY_02066-1	ANCCEY_05208: Tissue inhibitor of metalloprotease	Y	-	130	Y		3	0	1.5	0	3	0	1.5	0		IPR008993:Tissue inhibitor of metalloproteinases-like, OB-fold;	-		-		-	-	-		ANCCEY_05208	Tissue inhibitor of metalloprotease	-	GO:0008191;GO:0008237	Signal;Metalloprotease;Protease	-	GO:0008233;GO:0030234		Y	0.929	1		ANCCAN_24524	2.2e-46	53.9	141	Y	-	-	maker-ANCCEYDFT_Contig116-pred_gff_snap-gene-4.7-mRNA-1	5.3e-83	93.8	130	Y
-	ACEY_04824-1	Acey_s0030.g2219	Y	-	133	Y		3	0	1.5	0	3	0	1.5	0		-	-		-		-	-	-		Acey_s0030.g2219	-	-	-	Signal	-	-		Y	0.896	0		-	-	-	-	-	-	-	-	-	-	-	-
-	ACEY_15234-1	Ancylostoma-specific	Y	-	136	Y		3	0	1.5	0	3	0	1.5	0		-	-		-		-	-	-		-	-	-	-	-	-	-		Y	0.877	0		-	-	-	-	-	-	-	-	-	-	-	-
-	ACEY_01300-1	prx: Thioredoxin-dependent peroxide reductase, mitochondrial	Y	-	989	Y		3	0	1.5	0	3	0	1.5	0		IPR000467:G-patch domain;IPR000866:Alkyl hydroperoxide reductase subunit C/ Thiol specific antioxidant;IPR011666:G patch domain-containing protein, N-terminal;IPR013766:Thioredoxin domain;IPR019479:Peroxiredoxin, C-terminal;IPR036249:Thioredoxin-like superfamily;	molecular_function:GO:0003676:nucleic acid binding;biological_process:GO:0006397:mRNA processing;molecular_function:GO:0016209:antioxidant activity|molecular_function:GO:0016491:oxidoreductase activity;molecular_function:GO:0051920:peroxiredoxin activity;		K13123:357:GPATCH1: G patch domain-containing protein 1		G patch domain-containing protein 1 homolog	0.807165	0.416106		prx	Thioredoxin-dependent peroxide reductase, mitochondrial	1.11.1.15;1.11.1.7;1.10.2.2	GO:0005761;GO:0000302;GO:0042743;GO:0019900;GO:2000378;GO:0032088;GO:0006915;GO:0042981;GO:2001240;GO:0008430;GO:0004601;GO:0042542;GO:0042802;GO:0002536;GO:0005739;GO:0000187;GO:0043154;GO:0005769;GO:0031665;GO:0010286;GO:0008385;GO:0008379;GO:0016607;GO:0008785;GO:0051881;GO:0030194;GO:0000228;GO:0010038;GO:0048872;GO:0015075;GO:0043209;GO:0008284;GO:0042098;GO:0034614;GO:0043027;GO:0032496;GO:…	Peroxidase;Phosphoprotein;Disulfide bond;Transit peptide;Cytoplasm;mRNA splicing;mRNA transport;Redox-active center;mRNA processing;Acetylation;Mitochondrion;Antioxidant;Oxidoreductase	-	GO:0006464;GO:0007568;GO:0002376;GO:0007005;GO:0043226;GO:0006950;GO:0048856;GO:0030154;GO:0006397;GO:0030234;GO:0008219;GO:0000003;GO:0008283;GO:0009056;GO:0005623;GO:0005739;GO:0016491;GO:0005768;GO:0005576;GO:0019899;GO:0005829		Y	0.547	0		ANCCAN_03702	6.6e-151	96.5	227	-	-	-	maker-ANCCEYDFT_Contig11-pred_gff_snap-gene-3.30-mRNA-1	0	79.3	792	Y
-	ACEY_02690-1	lys-4: LYSozyme	Y	-	300	Y		3	0	1.5	0	3	0	1.5	0		IPR002053:Glycoside hydrolase, family 25;IPR017853:Glycoside hydrolase superfamily;	molecular_function:GO:0003796:lysozyme activity|biological_process:GO:0009253:peptidoglycan catabolic process|biological_process:GO:0016998:cell wall macromolecule catabolic process;		-		Glycosyl hydrolase family 25	0.892456	0.457237		lys-4	LYSozyme	-	GO:0016998;GO:0009253;GO:0008528;GO:0050830;GO:0005975;GO:0003796	Signal;Hydrolase	-	GO:0009056;GO:0071554;GO:0016798;GO:0005975		Y	0.81	1		ANCCAN_00274	2.6e-157	94.1	222	Y	-	-	maker-ANCCEYDFT_Contig122-pred_gff_fgenesh-gene-4.4-mRNA-1	6.4e-160	100	211	Y
-	ACEY_05600-1	cdcD: Transitional endoplasmic reticulum ATPase	-	-	810	Y		3	0	1.5	0	3	0	1.5	0		IPR003338:CDC48, N-terminal subdomain;IPR003593:AAA+ ATPase domain;IPR003959:ATPase, AAA-type, core;IPR003960:ATPase, AAA-type, conserved site;IPR004201:CDC48, domain 2;IPR005938:AAA ATPase, CDC48 family;IPR009010:Aspartate decarboxylase-like domain superfamily;IPR015415:Vps4 oligomerisation, C-terminal;IPR027417:P-loop containing nucleoside triphosphate hydrolase;IPR029067:CDC48 domain 2-like su…	molecular_function:GO:0005524:ATP binding|molecular_function:GO:0016887:ATP hydrolysis activity;molecular_function:GO:0016787:hydrolase activity;		K13525:1318:VCP, CDC48: transitional endoplasmic reticulum ATPase		Vesicle-fusing ATPase	1.52073	0.711152		cdcD	Transitional endoplasmic reticulum ATPase	3.6.4.6;3.6.4.3;3.-.-.-;3.6.1.3;3.6.1.15	GO:0043161;GO:2001171;GO:0046686;GO:0022626;GO:0006919;GO:0009860;GO:0034727;GO:0016567;GO:0098586;GO:0071629;GO:1990116;GO:1904288;GO:0016887;GO:0019985;GO:0030433;GO:0043332;GO:0007317;GO:0008599;GO:0043523;GO:0006302;GO:0005829;GO:0016320;GO:0033047;GO:0072671;GO:0044822;GO:0016787;GO:0008568;GO:0010826;GO:1990023;GO:0036038;GO:0051306;GO:0009524;GO:0036503;GO:1990171;GO:0043130;GO:0006355;GO:…	Phosphoprotein;Protein transport;Neurodegeneration;Endoplasmic reticulum;Isopeptide bond;Cell cycle;Cell division;ATP-binding;Ubl conjugation;Transcription;Ubl conjugation pathway;Oogenesis;Disease mutation;Microsome;Acetylation;Transcription regulation;Nucleotide-binding;Nucleomorph;Lipid-binding;Amyotrophic lateral sclerosis;Repeat;Differentiation	-	GO:0005856;GO:0000228;GO:0005811;GO:0006914;GO:0006464;GO:0007049;GO:0009056;GO:0034641;GO:0016192;GO:0008219;GO:0006950;GO:0007059;GO:0005783;GO:0005739;GO:0051276;GO:0061024;GO:0032182;GO:0043234;GO:0007067;GO:0051301;GO:0005634;GO:0009790;GO:0051604;GO:0006810;GO:0005623;GO:0009058;GO:0016887;GO:0007010;GO:0034655;GO:0005929;GO:0030234;GO:0005829		-	-	0		ANCCAN_07560	0	99.5	808	Y	-	-	maker-ANCCEYDFT_Contig267-pred_gff_fgenesh-gene-2.2-mRNA-1	0	100	810	Y
-	ACEY_06666-1	CBG20594: Protein CBG20594	-	-	365	Y		3	0	1.5	0	3	0	1.5	0		IPR008166:Glycosyltransferase family 92;	-		-		Glycosyltransferase family 92 protein	1.26689	0.618966		CBG20594	Protein CBG20594	-	GO:0016021	Transmembrane;Signal;Transmembrane helix;Membrane	-	-		-	-	0		ANCCAN_02715	3.6e-197	78.1	319	Y	-	-	maker-ANCCEYDFT_Contig125-pred_gff_snap-gene-2.7-mRNA-1	4.2e-223	81.3	353	-
-	ACEY_07379-1	SERA: D-3-phosphoglycerate dehydrogenase	-	-	320	Y		3	0	1.5	0	3	0	1.5	0		IPR006139:D-isomer specific 2-hydroxyacid dehydrogenase, catalytic domain;IPR006140:D-isomer specific 2-hydroxyacid dehydrogenase, NAD-binding domain;IPR029752:D-isomer specific 2-hydroxyacid dehydrogenase, NAD-binding domain conserved site 1;IPR029753:D-isomer specific 2-hydroxyacid dehydrogenase, NAD-binding domain conserved site;IPR036291:NAD(P)-binding domain superfamily;	molecular_function:GO:0016616:oxidoreductase activity, acting on the CH-OH group of donors, NAD or NADP as acceptor|molecular_function:GO:0051287:NAD binding;molecular_function:GO:0051287:NAD binding;		K00058:372:serA, PHGDH: D-3-phosphoglycerate dehydrogenase / 2-oxoglutarate reductase [EC:1.1.1.95 1.1.1.399]		D-3-phosphoglycerate dehydrogenase (inferred by orthology to a human protein)	1.14035	0.567742		SERA	D-3-phosphoglycerate dehydrogenase	1.1.1.95;1.1.1.81;4.6.1.2	GO:0009070;GO:0007420;GO:0021510;GO:0010468;GO:0009448;GO:0021782;GO:0004383;GO:0016597;GO:0031175;GO:0006564;GO:0006544;GO:0004617;GO:0051287;GO:0019530;GO:0004648;GO:0016616;GO:0070062;GO:0006563;GO:0043209;GO:0055114;GO:0070314;GO:0006541;GO:0006566;GO:0021915	Isopeptide bond;NAD;Serine biosynthesis;Disease mutation;cGMP biosynthesis;Amino-acid biosynthesis;Acetylation;Pyruvate;Ubl conjugation;Oxidoreductase	Amino-acid biosynthesis	GO:0016491;GO:0048856;GO:0043226;GO:0006520;GO:0007049;GO:0030154;GO:0043167;GO:0009058;GO:0005576;GO:0009790;GO:0006790		-	-	0		ANCCAN_04554	6.2e-219	96.9	321	Y	-	-	maker-ANCCEYDFT_Contig15-pred_gff_snap-gene-6.20-mRNA-1	3.8e-224	99.7	321	Y
-	ACEY_07607-1	IPR000884:Thrombospondin type-1 (TSP1) repeat;IPR002601:C6 domain;IPR036383:Thrombospondin type-1 (TSP1) repeat superfamily	-	-	2092	Y		3	0	1.5	0	3	0	1.5	0		IPR000884:Thrombospondin type-1 (TSP1) repeat;IPR002601:C6 domain;IPR036383:Thrombospondin type-1 (TSP1) repeat superfamily;	-		-		-	-	-		-	-	-	-	-	-	-		-	-	0		ANCCAN_07527	7.8e-251	84	480	-	-	-	maker-ANCCEYDFT_Contig561-pred_gff_snap-gene-0.8-mRNA-1	1.6e-201	100	321	-
[truncated: 22,332 more rows]
[truncated: 58 more columns]

## Sheet: Supp Table S1B
	Supplementary Table S1: Complete annotations and gene peptide and spectral match counts for all annotated genes. (B) Peptide spectral match (PSM) counts per detected peptide, according to output from Scaffold.
[truncated: 8,821 more rows]
